# Supplementary material for: 2-[(1H-Benzimidazol-2-yl)sulfan­yl]-1-phenyl­ethanone
Source: Acta Crystallogr Sect E Struct Rep Online. 2012 Jun 30;68(Pt 7):o2262. doi: 10.1107/S1600536812028747 (PMC3394045; doi:10.1107/S1600536812028747)
Supplement: Supplementary file 1 [file e-68-o2262-sup1.cif]

##############################################################################
#                                                                            #
# This CIF contains the data in a paper accepted for publication in          #
# Acta Crystallographica Section E. It conforms to the requirements of       #
# Notes for Authors for Acta Crystallographica Section E, and has been       #
# peer reviewed under the auspices of the IUCr Commission on Journals.       #
#                                                                            #
# Full details of the Crystallographic Information File format               #
# are given in the paper "The Crystallographic Information File (CIF):       #
# a New Standard Archive File for Crystallography" by S. R. Hall, F. H.      #
# Allen and I. D. Brown [Acta Cryst. (1991), A47, 655-685].                  #
#                                                                            #
# The current version of the core CIF dictionary is obtainable from          #
# ftp://ftp.iucr.org/pub/cif_core.dic.                                       #
#                                                                            #
# Software is freely available for graphical display of the structure(s)     #
# in this CIF. For information consult the CIF software page                 #
# http://www.iucr.org/resources/cif/software.                                #
#                                                                            #
# This file may be used for bona fide research purposes within the           #
# scientific community so long as proper attribution is given to the journal # 
# article from which it was obtained.                                        #
#                                                                            #
##############################################################################
data_global
_audit_creation_method     'form.cif (version 2.0)'
_journal_data_validation_number     ?
_journal_date_recd_electronic     2012-06-21
_journal_date_accepted     2012-06-25
_journal_name_full     'Acta Crystallographica, Section E'
_journal_year     2012
_journal_volume     68
_journal_issue      7
_journal_page_first     o2262
_journal_page_last     o2262
_journal_paper_category     QO
_journal_paper_doi     10.1107/S1600536812028747
_journal_coeditor_code     HB6869
_publ_contact_author_name     'Prof. Fun, Hoong-Kun'
_publ_contact_author_address
;
      X-ray Crystallography Unit
      School of Physics
      Universiti Sains Malaysia
      11800 USM, Penang
      MALAYSIA
;
_publ_contact_author_email     'hkfun@usm.my'
_publ_contact_author_fax     '604 6579150'
_publ_contact_author_phone     '604 6533652'
_publ_section_title
;
2-[(1<i>H</i>-Benzimidazol-2-yl)sulfanyl]-1-phenylethanone
;
loop_
    _publ_author_name
    _publ_author_footnote
    _publ_author_address
    'Hatem A. Abdel-Aziz' ?
;
Department of Pharmaceutical Chemistry
College of Pharmacy
King Saud University
PO Box 2457
Riyadh 11451
Saudi Arabia
;
    'Tze Shyang Chia' ?
;
X-ray Crystallography Unit
School of Physics
Universiti Sains Malaysia
11800 USM, Penang
Malaysia
;
    'Fun, Hoong-Kun'
;
Thomson Reuters ResearcherID: A-3561-2009.
;
;
X-ray Crystallography Unit
School of Physics
Universiti Sains Malaysia
11800 USM, Penang
Malaysia
;
data_I
_audit_creation_method     SHELXL-97
_chemical_name_systematic
;
2-[(1<i>H</i>-Benzimidazol-2-yl)sulfanyl]-1-phenylethanone
;
_chemical_name_common     ?
_chemical_formula_moiety     'C15 H12 N2 O S'
_chemical_formula_sum     'C15 H12 N2 O S'
_chemical_formula_iupac     'C15 H12 N2 O S'
_chemical_formula_weight     268.33
_chemical_melting_point     ?
_symmetry_cell_setting     monoclinic
_symmetry_space_group_name_H-M     'P 21/c'
_symmetry_space_group_name_Hall     '-P 2ybc'
loop_
    _symmetry_equiv_pos_as_xyz
    'x, y, z'
    '-x, y+1/2, -z+1/2'
    '-x, -y, -z'
    'x, -y-1/2, z-1/2'
_cell_length_a     14.7849(13)
_cell_length_b     9.2643(8)
_cell_length_c     9.7859(8)
_cell_angle_alpha     90.00
_cell_angle_beta     106.7920(10)
_cell_angle_gamma     90.00
_cell_volume     1283.24(19)
_cell_formula_units_Z     4
_cell_measurement_reflns_used     5435
_cell_measurement_theta_min     2.63
_cell_measurement_theta_max     29.95
_cell_measurement_temperature     100.0(10)
_exptl_crystal_description     'needle'
_exptl_crystal_colour     'colourless'
_exptl_crystal_size_max     0.32
_exptl_crystal_size_mid     0.11
_exptl_crystal_size_min     0.07
_exptl_crystal_density_diffrn     1.389
_exptl_crystal_density_meas     ?
_exptl_crystal_density_method     'not measured'
_exptl_crystal_F_000     560
_exptl_absorpt_coefficient_mu     0.244
_exptl_absorpt_correction_type     multi-scan
_exptl_absorpt_process_details     '(<i>SADABS</i>; Bruker, 2009)'
_exptl_absorpt_correction_T_min     0.9266
_exptl_absorpt_correction_T_max     0.9831
_exptl_special_details
;
The crystal was placed in the cold stream of an Oxford Cryosystems Cobra
open-flow nitrogen cryostat (Cosier & Glazer, 1986) operating at 100.0 (1) K.
;
_diffrn_ambient_temperature     100
_diffrn_radiation_type     MoK\a
_diffrn_radiation_wavelength     0.71073
_diffrn_radiation_source     'fine-focus sealed tube'
_diffrn_radiation_monochromator     graphite
_diffrn_measurement_device_type     'Bruker APEX DUO CCD'
_diffrn_measurement_method     '\f and \w scans'
_diffrn_detector_area_resol_mean     ?
_diffrn_reflns_number     13644
_diffrn_reflns_av_R_equivalents     0.0268
_diffrn_reflns_av_sigmaI/netI     0.0297
_diffrn_reflns_theta_min     1.44
_diffrn_reflns_theta_max     30.02
_diffrn_reflns_theta_full     30.02
_diffrn_measured_fraction_theta_max     0.995
_diffrn_measured_fraction_theta_full     0.995
_diffrn_reflns_limit_h_min     -20
_diffrn_reflns_limit_h_max     20
_diffrn_reflns_limit_k_min     -10
_diffrn_reflns_limit_k_max     13
_diffrn_reflns_limit_l_min     -13
_diffrn_reflns_limit_l_max     13
_diffrn_standards_number     0
_diffrn_standards_interval_count     .
_diffrn_standards_interval_time     .
_diffrn_standards_decay_%     ?
_refine_special_details
;
Refinement of <i>F</i>^2^ against ALL reflections. The weighted <i>R</i>-factor
<i>wR</i> and goodness of fit <i>S</i> are based on <i>F</i>^2^, conventional
<i>R</i>-factors <i>R</i> are based on <i>F</i>, with <i>F</i> set to zero for
negative <i>F</i>^2^. The threshold expression of <i>F</i>^2^ >
\s(<i>F</i>^2^) is used only for calculating <i>R</i>-factors(gt) <i>etc</i>.
and is not relevant to the choice of reflections for refinement.
<i>R</i>-factors based on <i>F</i>^2^ are statistically about twice as large
as those based on <i>F</i>, and <i>R</i>- factors based on ALL data will be
even larger.
;
_reflns_number_total     3722
_reflns_number_gt     3094
_reflns_threshold_expression     I>2\s(I)'
_refine_ls_structure_factor_coef     Fsqd
_refine_ls_matrix_type     full
_refine_ls_R_factor_all     0.0533
_refine_ls_R_factor_gt     0.0410
_refine_ls_wR_factor_gt     0.0897
_refine_ls_wR_factor_ref     0.0959
_refine_ls_goodness_of_fit_ref     1.045
_refine_ls_restrained_S_all     1.045
_refine_ls_number_reflns     3722
_refine_ls_number_parameters     176
_refine_ls_number_restraints     0
_refine_ls_hydrogen_treatment     mixed
_refine_ls_weighting_scheme     calc
_refine_ls_weighting_details
         'calc w=1/[\s^2^(Fo^2^)+(0.0361P)^2^+0.7649P] where P=(Fo^2^+2Fc^2^)/3'
_atom_sites_solution_hydrogens     geom
_atom_sites_solution_primary     direct
_atom_sites_solution_secondary     difmap
_refine_ls_shift/su_max     0.001
_refine_ls_shift/su_mean     0.000
_refine_diff_density_max     0.506
_refine_diff_density_min     -0.411
_refine_ls_extinction_method     none
_refine_ls_extinction_coef     ?
loop_
    _atom_type_symbol
    _atom_type_description
    _atom_type_scat_dispersion_real
    _atom_type_scat_dispersion_imag
    _atom_type_scat_source
    'C' 'C' 0.0033 0.0016
                         'International Tables Vol C Tables 4.2.6.8 and 6.1.1.4'
    'H' 'H' 0.0000 0.0000
                         'International Tables Vol C Tables 4.2.6.8 and 6.1.1.4'
    'N' 'N' 0.0061 0.0033
                         'International Tables Vol C Tables 4.2.6.8 and 6.1.1.4'
    'O' 'O' 0.0106 0.0060
                         'International Tables Vol C Tables 4.2.6.8 and 6.1.1.4'
    'S' 'S' 0.1246 0.1234
                         'International Tables Vol C Tables 4.2.6.8 and 6.1.1.4'
_computing_data_collection     'APEX2 (Bruker, 2009)'
_computing_cell_refinement     'SAINT (Bruker, 2009)'
_computing_data_reduction     'SAINT (Bruker, 2009)'
_computing_structure_solution     'SHELXTL (Sheldrick, 2008)'
_computing_structure_refinement     'SHELXTL (Sheldrick, 2008)'
_computing_molecular_graphics     'SHELXTL (Sheldrick, 2008)'
_computing_publication_material
                             'SHELXTL (Sheldrick, 2008) and PLATON (Spek, 2009)'
loop_
    _atom_site_type_symbol
    _atom_site_label
    _atom_site_fract_x
    _atom_site_fract_y
    _atom_site_fract_z
    _atom_site_U_iso_or_equiv
    _atom_site_adp_type
    _atom_site_calc_flag
    _atom_site_refinement_flags
    _atom_site_occupancy
    _atom_site_symmetry_multiplicity
    _atom_site_disorder_assembly
    _atom_site_disorder_group
    S S1 0.27768(2) 0.54949(4) 0.10069(4) 0.02057(9) Uani d . 1 1 . .
    O O1 0.12453(8) 0.75548(13) 0.11153(13) 0.0336(3) Uani d . 1 1 . .
    N N1 0.33134(8) 0.80747(12) 0.01048(12) 0.0170(2) Uani d . 1 1 . .
    N N2 0.34377(8) 0.79475(12) 0.24453(12) 0.0159(2) Uani d . 1 1 . .
    C C1 0.36703(9) 0.93757(14) 0.07565(14) 0.0155(2) Uani d . 1 1 . .
    C C2 0.39488(9) 1.06192(15) 0.01768(15) 0.0195(3) Uani d . 1 1 . .
    H H2A 0.3892 1.0686 -0.0793 0.023 Uiso calc R 1 1 . .
    C C3 0.43124(10) 1.17483(15) 0.10989(15) 0.0209(3) Uani d . 1 1 . .
    H H3A 0.4504 1.2587 0.0739 0.025 Uiso calc R 1 1 . .
    C C4 0.43994(9) 1.16595(15) 0.25666(15) 0.0198(3) Uani d . 1 1 . .
    H H4A 0.4649 1.2439 0.3154 0.024 Uiso calc R 1 1 . .
    C C5 0.41217(9) 1.04368(14) 0.31575(14) 0.0179(3) Uani d . 1 1 . .
    H H5A 0.4175 1.0378 0.4126 0.021 Uiso calc R 1 1 . .
    C C6 0.37587(8) 0.93011(13) 0.22273(14) 0.0149(2) Uani d . 1 1 . .
    C C7 0.31869(9) 0.72789(14) 0.11564(14) 0.0163(2) Uani d . 1 1 . .
    C C8 0.16524(10) 0.57212(15) -0.03317(16) 0.0224(3) Uani d . 1 1 . .
    H H8A 0.1767 0.6038 -0.1212 0.027 Uiso calc R 1 1 . .
    H H8B 0.1340 0.4790 -0.0513 0.027 Uiso calc R 1 1 . .
    C C9 0.09888(10) 0.67930(16) 0.00635(16) 0.0229(3) Uani d . 1 1 . .
    C C10 0.00060(10) 0.69134(16) -0.09324(16) 0.0224(3) Uani d . 1 1 . .
    C C11 -0.05419(11) 0.80839(17) -0.07551(18) 0.0277(3) Uani d . 1 1 . .
    H H11A -0.0292 0.8754 -0.0038 0.033 Uiso calc R 1 1 . .
    C C12 -0.14568(12) 0.82596(19) -0.1637(2) 0.0335(4) Uani d . 1 1 . .
    H H12A -0.1814 0.9051 -0.1520 0.040 Uiso calc R 1 1 . .
    C C13 -0.18359(11) 0.7248(2) -0.26939(19) 0.0340(4) Uani d . 1 1 . .
    H H13A -0.2448 0.7364 -0.3290 0.041 Uiso calc R 1 1 . .
    C C14 -0.13037(11) 0.6066(2) -0.28627(18) 0.0327(4) Uani d . 1 1 . .
    H H14A -0.1565 0.5380 -0.3559 0.039 Uiso calc R 1 1 . .
    C C15 -0.03793(11) 0.58989(18) -0.19947(17) 0.0271(3) Uani d . 1 1 . .
    H H15A -0.0020 0.5114 -0.2123 0.033 Uiso calc R 1 1 . .
    H H1N2 0.3370(13) 0.761(2) 0.325(2) 0.030(5) Uiso d . 1 1 . .
loop_
    _atom_site_aniso_label
    _atom_site_aniso_U_11
    _atom_site_aniso_U_22
    _atom_site_aniso_U_33
    _atom_site_aniso_U_12
    _atom_site_aniso_U_13
    _atom_site_aniso_U_23
    S1 0.02627(17) 0.01719(15) 0.01866(18) -0.00276(12) 0.00714(13) -0.00024(13)
    O1 0.0277(5) 0.0396(6) 0.0327(7) -0.0016(5) 0.0075(5) -0.0181(5)
    N1 0.0216(5) 0.0182(5) 0.0112(5) -0.0013(4) 0.0048(4) -0.0010(4)
    N2 0.0204(5) 0.0178(5) 0.0098(5) -0.0002(4) 0.0050(4) 0.0009(4)
    C1 0.0172(5) 0.0176(6) 0.0114(6) 0.0005(4) 0.0036(4) -0.0004(5)
    C2 0.0236(6) 0.0214(6) 0.0132(6) -0.0005(5) 0.0048(5) 0.0026(5)
    C3 0.0249(6) 0.0177(6) 0.0199(7) -0.0014(5) 0.0062(5) 0.0023(5)
    C4 0.0213(6) 0.0187(6) 0.0185(7) -0.0007(5) 0.0044(5) -0.0042(5)
    C5 0.0205(6) 0.0209(6) 0.0116(6) 0.0007(5) 0.0037(5) -0.0018(5)
    C6 0.0154(5) 0.0165(5) 0.0126(6) 0.0012(4) 0.0038(4) 0.0011(5)
    C7 0.0182(6) 0.0180(6) 0.0128(6) 0.0003(5) 0.0046(5) -0.0003(5)
    C8 0.0242(6) 0.0234(6) 0.0202(7) -0.0050(5) 0.0072(5) -0.0067(6)
    C9 0.0242(6) 0.0237(6) 0.0222(7) -0.0046(5) 0.0093(6) -0.0047(6)
    C10 0.0237(6) 0.0253(7) 0.0200(7) -0.0053(5) 0.0091(5) 0.0006(6)
    C11 0.0300(7) 0.0249(7) 0.0291(8) -0.0027(6) 0.0101(6) 0.0002(6)
    C12 0.0302(8) 0.0341(8) 0.0376(10) 0.0035(7) 0.0120(7) 0.0092(7)
    C13 0.0247(7) 0.0469(10) 0.0290(9) -0.0046(7) 0.0056(6) 0.0120(8)
    C14 0.0301(7) 0.0440(9) 0.0229(8) -0.0120(7) 0.0056(6) -0.0025(7)
    C15 0.0271(7) 0.0316(8) 0.0233(8) -0.0059(6) 0.0084(6) -0.0044(6)
_geom_special_details
;
All e.s.d.'s (except the e.s.d. in the dihedral angle between two l.s. planes)
are estimated using the full covariance matrix. The cell e.s.d.'s are taken
into account individually in the estimation of e.s.d.'s in distances, angles
and torsion angles; correlations between e.s.d.'s in cell parameters are only
used when they are defined by crystal symmetry. An approximate (isotropic)
treatment of cell e.s.d.'s is used for estimating e.s.d.'s involving l.s.
planes.
;
loop_
    _geom_bond_atom_site_label_1
    _geom_bond_atom_site_label_2
    _geom_bond_site_symmetry_2
    _geom_bond_distance
    _geom_bond_publ_flag
    S1 C7 . 1.7519(13) ?
    S1 C8 . 1.8070(15) ?
    O1 C9 . 1.2148(18) ?
    N1 C7 . 1.3224(17) ?
    N1 C1 . 1.3941(16) ?
    N2 C7 . 1.3571(17) ?
    N2 C6 . 1.3790(16) ?
    N2 H1N2 . 0.880(19) ?
    C1 C2 . 1.3977(18) ?
    C1 C6 . 1.4088(18) ?
    C2 C3 . 1.3846(19) ?
    C2 H2A . 0.9300 ?
    C3 C4 . 1.407(2) ?
    C3 H3A . 0.9300 ?
    C4 C5 . 1.3869(19) ?
    C4 H4A . 0.9300 ?
    C5 C6 . 1.3934(18) ?
    C5 H5A . 0.9300 ?
    C8 C9 . 1.5222(19) ?
    C8 H8A . 0.9700 ?
    C8 H8B . 0.9700 ?
    C9 C10 . 1.502(2) ?
    C10 C11 . 1.394(2) ?
    C10 C15 . 1.395(2) ?
    C11 C12 . 1.388(2) ?
    C11 H11A . 0.9300 ?
    C12 C13 . 1.388(3) ?
    C12 H12A . 0.9300 ?
    C13 C14 . 1.386(3) ?
    C13 H13A . 0.9300 ?
    C14 C15 . 1.394(2) ?
    C14 H14A . 0.9300 ?
    C15 H15A . 0.9300 ?
loop_
    _geom_angle_atom_site_label_1
    _geom_angle_atom_site_label_2
    _geom_angle_atom_site_label_3
    _geom_angle_site_symmetry_1
    _geom_angle_site_symmetry_3
    _geom_angle
    _geom_angle_publ_flag
    C7 S1 C8 . . 100.07(6) ?
    C7 N1 C1 . . 104.24(11) ?
    C7 N2 C6 . . 106.56(11) ?
    C7 N2 H1N2 . . 126.9(12) ?
    C6 N2 H1N2 . . 126.3(12) ?
    N1 C1 C2 . . 130.08(12) ?
    N1 C1 C6 . . 109.64(11) ?
    C2 C1 C6 . . 120.26(12) ?
    C3 C2 C1 . . 117.56(12) ?
    C3 C2 H2A . . 121.2 ?
    C1 C2 H2A . . 121.2 ?
    C2 C3 C4 . . 121.66(12) ?
    C2 C3 H3A . . 119.2 ?
    C4 C3 H3A . . 119.2 ?
    C5 C4 C3 . . 121.51(13) ?
    C5 C4 H4A . . 119.2 ?
    C3 C4 H4A . . 119.2 ?
    C4 C5 C6 . . 116.68(12) ?
    C4 C5 H5A . . 121.7 ?
    C6 C5 H5A . . 121.7 ?
    N2 C6 C5 . . 132.10(12) ?
    N2 C6 C1 . . 105.56(11) ?
    C5 C6 C1 . . 122.34(12) ?
    N1 C7 N2 . . 114.00(12) ?
    N1 C7 S1 . . 125.75(10) ?
    N2 C7 S1 . . 120.22(10) ?
    C9 C8 S1 . . 114.65(10) ?
    C9 C8 H8A . . 108.6 ?
    S1 C8 H8A . . 108.6 ?
    C9 C8 H8B . . 108.6 ?
    S1 C8 H8B . . 108.6 ?
    H8A C8 H8B . . 107.6 ?
    O1 C9 C10 . . 120.88(13) ?
    O1 C9 C8 . . 121.87(13) ?
    C10 C9 C8 . . 117.22(12) ?
    C11 C10 C15 . . 119.34(14) ?
    C11 C10 C9 . . 117.71(13) ?
    C15 C10 C9 . . 122.94(13) ?
    C12 C11 C10 . . 120.72(15) ?
    C12 C11 H11A . . 119.6 ?
    C10 C11 H11A . . 119.6 ?
    C11 C12 C13 . . 119.69(16) ?
    C11 C12 H12A . . 120.2 ?
    C13 C12 H12A . . 120.2 ?
    C14 C13 C12 . . 120.09(15) ?
    C14 C13 H13A . . 120.0 ?
    C12 C13 H13A . . 120.0 ?
    C13 C14 C15 . . 120.36(16) ?
    C13 C14 H14A . . 119.8 ?
    C15 C14 H14A . . 119.8 ?
    C14 C15 C10 . . 119.79(15) ?
    C14 C15 H15A . . 120.1 ?
    C10 C15 H15A . . 120.1 ?
loop_
    _geom_torsion_atom_site_label_1
    _geom_torsion_atom_site_label_2
    _geom_torsion_atom_site_label_3
    _geom_torsion_atom_site_label_4
    _geom_torsion_site_symmetry_1
    _geom_torsion_site_symmetry_2
    _geom_torsion_site_symmetry_3
    _geom_torsion_site_symmetry_4
    _geom_torsion
    _geom_torsion_publ_flag
    C7 N1 C1 C2 . . . . 179.02(13) ?
    C7 N1 C1 C6 . . . . 0.78(14) ?
    N1 C1 C2 C3 . . . . -177.79(13) ?
    C6 C1 C2 C3 . . . . 0.30(19) ?
    C1 C2 C3 C4 . . . . -0.1(2) ?
    C2 C3 C4 C5 . . . . -0.2(2) ?
    C3 C4 C5 C6 . . . . 0.38(19) ?
    C7 N2 C6 C5 . . . . -178.49(13) ?
    C7 N2 C6 C1 . . . . 0.55(13) ?
    C4 C5 C6 N2 . . . . 178.68(13) ?
    C4 C5 C6 C1 . . . . -0.22(19) ?
    N1 C1 C6 N2 . . . . -0.83(14) ?
    C2 C1 C6 N2 . . . . -179.28(11) ?
    N1 C1 C6 C5 . . . . 178.32(11) ?
    C2 C1 C6 C5 . . . . -0.12(19) ?
    C1 N1 C7 N2 . . . . -0.44(15) ?
    C1 N1 C7 S1 . . . . -178.24(10) ?
    C6 N2 C7 N1 . . . . -0.07(15) ?
    C6 N2 C7 S1 . . . . 177.86(9) ?
    C8 S1 C7 N1 . . . . -57.99(13) ?
    C8 S1 C7 N2 . . . . 124.34(11) ?
    C7 S1 C8 C9 . . . . -57.82(11) ?
    S1 C8 C9 O1 . . . . 8.48(19) ?
    S1 C8 C9 C10 . . . . -173.67(10) ?
    O1 C9 C10 C11 . . . . 11.0(2) ?
    C8 C9 C10 C11 . . . . -166.86(13) ?
    O1 C9 C10 C15 . . . . -167.78(15) ?
    C8 C9 C10 C15 . . . . 14.4(2) ?
    C15 C10 C11 C12 . . . . -1.0(2) ?
    C9 C10 C11 C12 . . . . -179.88(14) ?
    C10 C11 C12 C13 . . . . 0.9(2) ?
    C11 C12 C13 C14 . . . . 0.3(2) ?
    C12 C13 C14 C15 . . . . -1.4(2) ?
    C13 C14 C15 C10 . . . . 1.2(2) ?
    C11 C10 C15 C14 . . . . 0.0(2) ?
    C9 C10 C15 C14 . . . . 178.74(14) ?
loop_
    _geom_hbond_atom_site_label_D
    _geom_hbond_atom_site_label_H
    _geom_hbond_atom_site_label_A
    _geom_hbond_site_symmetry_A
    _geom_hbond_distance_DH
    _geom_hbond_distance_HA
    _geom_hbond_distance_DA
    _geom_hbond_angle_DHA
    _geom_hbond_publ_flag
    N2 H1N2 N1 4_576 0.880(19) 1.95(2) 2.8250(16) 175.8(18) yes
    C4 H4A Cg1 2_655 0.93 2.82 3.4175(15) 123 yes
_iucr_refine_instructions_details
;
TITL mo_h35a_0m in P2(1)/c (100K)
CELL 0.71073  14.7849   9.2643   9.7859  90.000 106.792  90.000
ZERR    4.00   0.0013   0.0008   0.0008   0.000   0.001   0.000
LATT  1
SYMM -X, 0.5+Y, 0.5-Z
SFAC C H N O S
UNIT 60 48 8 4 4
SIZE 0.07 0.107 0.317
L.S. 10
BOND $H
FMAP 2 2 60
PLAN 20
ACTA
CONF
EQIV $1 x,3/2-y,1/2+z
HTAB N2 N1_$1
WGHT    0.036100    0.764900
FVAR       0.78820
S1    5    0.277681    0.549494    0.100685    11.00000    0.02627    0.01719 =
         0.01866   -0.00024    0.00714   -0.00276
O1    4    0.124527    0.755483    0.111528    11.00000    0.02769    0.03955 =
         0.03267   -0.01814    0.00747   -0.00162
N1    3    0.331339    0.807467    0.010481    11.00000    0.02165    0.01821 =
         0.01122   -0.00097    0.00483   -0.00125
N2    3    0.343773    0.794749    0.244529    11.00000    0.02041    0.01782 =
         0.00981    0.00093    0.00498   -0.00024
C1    1    0.367035    0.937568    0.075653    11.00000    0.01721    0.01762 =
         0.01141   -0.00041    0.00361    0.00047
C2    1    0.394884    1.061918    0.017684    11.00000    0.02364    0.02137 =
         0.01324    0.00264    0.00482   -0.00047
AFIX  43
H2A   2    0.389201    1.068577   -0.079265    11.00000   -1.20000
AFIX   0
C3    1    0.431244    1.174832    0.109894    11.00000    0.02493    0.01769 =
         0.01988    0.00226    0.00624   -0.00139
AFIX  43
H3A   2    0.450399    1.258653    0.073903    11.00000   -1.20000
AFIX   0
C4    1    0.439943    1.165954    0.256665    11.00000    0.02127    0.01865 =
         0.01851   -0.00418    0.00438   -0.00075
AFIX  43
H4A   2    0.464890    1.243862    0.315404    11.00000   -1.20000
AFIX   0
C5    1    0.412167    1.043678    0.315749    11.00000    0.02053    0.02090 =
         0.01156   -0.00179    0.00371    0.00070
AFIX  43
H5A   2    0.417504    1.037779    0.412635    11.00000   -1.20000
AFIX   0
C6    1    0.375866    0.930106    0.222725    11.00000    0.01542    0.01652 =
         0.01256    0.00108    0.00381    0.00116
C7    1    0.318688    0.727893    0.115642    11.00000    0.01822    0.01804 =
         0.01277   -0.00028    0.00458    0.00028
C8    1    0.165238    0.572117   -0.033167    11.00000    0.02422    0.02339 =
         0.02016   -0.00672    0.00722   -0.00499
AFIX  23
H8A   2    0.176670    0.603755   -0.121208    11.00000   -1.20000
H8B   2    0.134025    0.479028   -0.051314    11.00000   -1.20000
AFIX   0
C9    1    0.098883    0.679298    0.006350    11.00000    0.02422    0.02375 =
         0.02222   -0.00475    0.00930   -0.00459
C10   1    0.000595    0.691339   -0.093243    11.00000    0.02369    0.02533 =
         0.02000    0.00058    0.00912   -0.00532
C11   1   -0.054194    0.808393   -0.075509    11.00000    0.02997    0.02486 =
         0.02908    0.00021    0.01005   -0.00268
AFIX  43
H11A  2   -0.029164    0.875442   -0.003824    11.00000   -1.20000
AFIX   0
C12   1   -0.145681    0.825955   -0.163664    11.00000    0.03015    0.03412 =
         0.03759    0.00924    0.01198    0.00347
AFIX  43
H12A  2   -0.181424    0.905099   -0.151970    11.00000   -1.20000
AFIX   0
C13   1   -0.183589    0.724822   -0.269385    11.00000    0.02473    0.04694 =
         0.02898    0.01201    0.00560   -0.00456
AFIX  43
H13A  2   -0.244766    0.736424   -0.328964    11.00000   -1.20000
AFIX   0
C14   1   -0.130375    0.606564   -0.286266    11.00000    0.03007    0.04397 =
         0.02288   -0.00253    0.00560   -0.01202
AFIX  43
H14A  2   -0.156499    0.537983   -0.355879    11.00000   -1.20000
AFIX   0
C15   1   -0.037928    0.589891   -0.199469    11.00000    0.02706    0.03164 =
         0.02331   -0.00442    0.00842   -0.00593
AFIX  43
H15A  2   -0.002040    0.511387   -0.212328    11.00000   -1.20000
AFIX   0
H1N2  2    0.336988    0.761271    0.325137    11.00000    0.03046
HKLF 4 1 0 0 1 0 -1 0 1 0 0
REM  mo_h35a_0m in P2(1)/c (100K)
REM R1 =  0.0410 for   3094 Fo > 4sig(Fo)  and  0.0533 for all   3722 data
REM    176 parameters refined using      0 restraints
END
WGHT      0.0361      0.7649
REM Highest difference peak  0.506,  deepest hole -0.411,  1-sigma level  0.053
Q1    1   0.3775  0.9408  0.1537  11.00000  0.05    0.51
Q2    1   0.4329  1.1702  0.1837  11.00000  0.05    0.40
Q3    1   0.4220  1.1064  0.2722  11.00000  0.05    0.36
Q4    1   0.3946  0.9952  0.0596  11.00000  0.05    0.33
Q5    1   0.2633  0.5436  0.0132  11.00000  0.05    0.30
Q6    1   0.3165  0.7751  0.0611  11.00000  0.05    0.29
Q7    1   0.3325  0.7548  0.1825  11.00000  0.05    0.29
Q8    1   0.2788  0.5614  0.1897  11.00000  0.05    0.29
Q9    1   0.3991  0.9874  0.2698  11.00000  0.05    0.29
Q10   1   0.3664  0.8729  0.2386  11.00000  0.05    0.29
Q11   1   0.4072  1.1185  0.0665  11.00000  0.05    0.29
Q12   1   0.1366  0.6218  0.0025  11.00000  0.05    0.28
Q13   1   0.3157  0.7883 -0.0648  11.00000  0.05    0.28
Q14   1   0.3530  0.8777  0.0371  11.00000  0.05    0.28
Q15   1  -0.0131  0.6579 -0.1590  11.00000  0.05    0.27
Q16   1  -0.0341  0.7428 -0.0958  11.00000  0.05    0.25
Q17   1   0.0452  0.6853 -0.0615  11.00000  0.05    0.25
Q18   1  -0.1554  0.7863 -0.2313  11.00000  0.05    0.24
Q19   1   0.1999  0.5706  0.0424  11.00000  0.05    0.23
Q20   1   0.2868  0.6780  0.1017  11.00000  0.05    0.22
;
