# Supplementary material for: 2-[(1H-Benzimidazol-2-yl)sulfan­yl]-1-phenyl­ethanone
Source: Acta Crystallogr Sect E Struct Rep Online. 2012 Jun 30;68(Pt 7):o2262. doi: 10.1107/S1600536812028747 (PMC3394045; doi:10.1107/S1600536812028747)
Supplement: Supplementary file 2 [file e-68-o2262-Isup2.hkl]

# 
# h,k,l, Fc-squared, Fo-squared, sigma(Fo-squared) and status flag 
# 
data_I
_shelx_title ' mo_h35a_0m in P2(1)/c (100K)' 
_shelx_refln_list_code          4 
_shelx_F_calc_maximum      127.56 
_exptl_crystal_F_000       560.00 
_reflns_d_resolution_high  0.7104 
 
loop_ 
 _symmetry_equiv_pos_as_xyz 
 'x, y, z' 
 '-x, y+1/2, -z+1/2' 
 '-x, -y, -z' 
 'x, -y-1/2, z-1/2' 
 
_cell_length_a    14.7849 
_cell_length_b     9.2643 
_cell_length_c     9.7859 
_cell_angle_alpha  90.000 
_cell_angle_beta  106.792 
_cell_angle_gamma  90.000 
 
_shelx_F_squared_multiplier     1.000 
 
loop_ 
 _refln_index_h 
 _refln_index_k 
 _refln_index_l 
 _refln_F_squared_calc 
 _refln_F_squared_meas 
 _refln_F_squared_sigma 
 _refln_observed_status 
   1   0   0        4.09        1.93      0.67 o 
   2   0   0      180.26      162.45      2.19 o 
   3   0   0     3741.90     3907.26     34.88 o 
   4   0   0    10540.16    10871.01    108.26 o 
   5   0   0       25.34       39.25      1.80 o 
   6   0   0      516.72      597.91      7.79 o 
   7   0   0     4451.44     4584.79     55.08 o 
   8   0   0       57.84       70.28      2.92 o 
   9   0   0       86.18       91.52      3.41 o 
  10   0   0      134.46      145.10      5.07 o 
  11   0   0      142.73      135.89      4.48 o 
  12   0   0       37.12       36.11      2.98 o 
  13   0   0      594.57      597.90      9.91 o 
  14   0   0       83.08       91.84      7.11 o 
  15   0   0       81.25       81.86      8.44 o 
  16   0   0        0.05       -0.02      3.23 o 
  17   0   0       17.20       18.27      4.08 o 
  18   0   0      336.84      361.88     10.57 o 
  19   0   0        4.20       -1.47      5.24 o 
   1   1   0     2604.62     2692.41     22.30 o 
   2   1   0     2424.56     2399.38     18.53 o 
   3   1   0     2099.83     2182.98     17.19 o 
   4   1   0    11436.90    11566.14     88.16 o 
   5   1   0     7279.61     7489.88     55.78 o 
   6   1   0      588.52      584.90      5.67 o 
   7   1   0      265.43      263.90      3.80 o 
   8   1   0     1902.00     2075.90     15.84 o 
   9   1   0       59.73       58.78      2.04 o 
  10   1   0        4.48        3.91      1.26 o 
  11   1   0       75.39       81.21      2.58 o 
  12   1   0       57.30       49.15      2.26 o 
  13   1   0      216.05      198.90      3.97 o 
  14   1   0       20.02       23.37      2.27 o 
  15   1   0       25.76       25.15      2.70 o 
  16   1   0       26.89       18.88      2.74 o 
  17   1   0       86.15       91.57      4.30 o 
  18   1   0        1.16       -0.70      2.60 o 
  19   1   0       55.24       53.31      3.89 o 
   0   2   0     2119.95     2163.75     26.14 o 
   1   2   0     2136.03     2268.03     20.50 o 
   2   2   0      775.09      789.71      6.82 o 
   3   2   0      267.91      264.23      3.13 o 
   4   2   0      644.98      624.51      5.94 o 
   5   2   0     1120.10     1204.82     13.20 o 
   6   2   0     2632.05     2721.03     22.00 o 
   7   2   0      375.51      349.67      4.41 o 
   8   2   0      828.49      891.80      8.12 o 
   9   2   0     5483.37     5578.19     41.03 o 
  10   2   0      216.74      236.00      3.82 o 
  11   2   0      412.01      423.54      5.03 o 
  12   2   0      400.12      410.85      5.11 o 
  13   2   0        0.11        0.11      1.50 o 
  14   2   0       97.83      104.16      3.65 o 
  15   2   0       34.60       30.56      2.87 o 
  16   2   0      412.62      429.53      7.65 o 
  17   2   0        1.33        4.47      2.56 o 
  18   2   0        0.07       -2.87      2.87 o 
  19   2   0        3.81        1.20      3.21 o 
   1   3   0       53.13       49.68      1.91 o 
   2   3   0       32.26       24.40      1.62 o 
   3   3   0     4387.45     4454.79     37.77 o 
   4   3   0      475.51      526.03      5.67 o 
   5   3   0      822.16      772.62      7.42 o 
   6   3   0       55.91       67.13      2.12 o 
   7   3   0        1.57       -0.94      1.19 o 
   8   3   0      530.75      564.98      6.85 o 
   9   3   0        3.08       16.76      1.44 o 
  10   3   0     4863.68     4895.32     36.68 o 
  11   3   0        3.93        5.72      1.45 o 
  12   3   0      626.65      612.20      7.04 o 
  13   3   0      393.53      407.08      6.27 o 
  14   3   0      240.43      236.16      4.99 o 
  15   3   0       75.53       84.53      3.57 o 
  16   3   0       44.92       43.15      3.35 o 
  17   3   0        3.19        2.81      2.94 o 
  18   3   0       59.84       57.75      4.38 o 
  19   3   0      123.12      130.71      7.20 o 
   0   4   0     1324.53     1337.49     19.95 o 
   1   4   0      130.30      141.41      3.32 o 
   2   4   0     1002.89     1049.15     12.32 o 
   3   4   0      282.58      302.79      3.73 o 
   4   4   0        3.57        3.12      0.81 o 
   5   4   0      335.99      328.47      4.24 o 
   6   4   0       76.15      102.10      3.60 o 
   7   4   0       17.27       13.78      1.38 o 
   8   4   0        0.20        0.21      1.13 o 
   9   4   0        6.71        5.06      1.42 o 
  10   4   0      158.69      171.97      3.84 o 
  11   4   0        7.28        6.00      1.88 o 
  12   4   0       14.92       17.81      1.83 o 
  13   4   0       55.60       63.82      3.37 o 
  14   4   0        6.66        1.85      1.94 o 
  15   4   0      134.82      144.71      6.63 o 
  16   4   0        1.45        0.39      3.03 o 
  17   4   0       54.22       60.90      4.36 o 
  18   4   0        5.72       -1.67      3.96 o 
   1   5   0     3438.28     3503.14     27.68 o 
   2   5   0       74.27      100.77      2.70 o 
   3   5   0      252.17      225.91      3.94 o 
   4   5   0      522.61      499.92      5.57 o 
   5   5   0       20.11       22.73      1.50 o 
   6   5   0     1723.27     1662.05     13.62 o 
   7   5   0        0.39        2.49      1.20 o 
   8   5   0      389.60      378.74      5.39 o 
   9   5   0      457.01      460.94      6.24 o 
  10   5   0      313.25      331.56      5.33 o 
  11   5   0       16.54       21.37      2.05 o 
  12   5   0      301.29      300.05      5.35 o 
  13   5   0     1181.30     1220.86     14.16 o 
  14   5   0        6.19        1.96      2.21 o 
  15   5   0       19.63       20.70      2.88 o 
  16   5   0        8.41        7.47      3.47 o 
  17   5   0        1.27       -0.32      3.17 o 
  18   5   0       98.08       84.14      5.51 o 
   0   6   0      589.97      574.24      8.11 o 
   1   6   0        1.40       -0.24      0.98 o 
   2   6   0      702.91      732.45      8.01 o 
   3   6   0       14.45       13.69      1.33 o 
   4   6   0      198.91      199.03      3.88 o 
   5   6   0        6.09        7.65      1.56 o 
   6   6   0       73.59       89.74      3.10 o 
   7   6   0       21.17       26.30      2.11 o 
   8   6   0      412.41      414.44      5.86 o 
   9   6   0      812.89      805.67      9.09 o 
  10   6   0       24.08       23.05      2.31 o 
  11   6   0        0.51        0.25      2.54 o 
  12   6   0      344.67      340.96      7.06 o 
  13   6   0        4.64        5.21      2.50 o 
  14   6   0      149.32      142.66      5.75 o 
  15   6   0        1.45        1.27      2.70 o 
  16   6   0        0.54        3.35      3.16 o 
  17   6   0        4.21       -0.17      5.25 o 
   1   7   0      293.76      290.21      5.88 o 
   2   7   0        6.03        1.48      1.19 o 
   3   7   0     1266.28     1231.35     15.58 o 
   4   7   0     1358.13     1309.33     14.86 o 
   5   7   0        0.43        3.82      1.80 o 
   6   7   0       16.89       14.22      2.17 o 
   7   7   0        2.20        2.08      1.84 o 
   8   7   0        5.00        4.43      1.79 o 
   9   7   0       59.23       58.24      3.34 o 
  10   7   0      556.68      583.08      8.29 o 
  11   7   0      194.04      213.97      5.12 o 
  12   7   0      380.66      405.69      7.91 o 
  13   7   0        2.20        0.14      2.52 o 
  14   7   0       26.75       23.59      3.90 o 
  15   7   0       65.88       66.82      5.20 o 
  16   7   0        8.70        6.45      4.45 o 
   0   8   0     4466.98     4292.02     63.08 o 
   1   8   0      271.60      246.99      6.62 o 
   2   8   0       31.67       28.81      2.94 o 
   3   8   0      969.08      890.53     12.44 o 
   4   8   0       18.05       13.58      2.35 o 
   5   8   0       56.19       59.81      3.46 o 
   6   8   0       62.46       78.92      3.96 o 
   7   8   0       92.51       94.07      4.27 o 
   8   8   0        9.75       10.18      2.43 o 
   9   8   0      311.69      332.81      6.94 o 
  10   8   0        4.79        1.82      2.29 o 
  11   8   0      396.79      409.98      9.17 o 
  12   8   0       25.46       21.20      4.72 o 
  13   8   0       19.53       10.63      4.11 o 
  14   8   0       86.50       85.75      5.57 o 
  15   8   0        1.45       -3.48      3.48 o 
   1   9   0        6.75        4.09      2.19 o 
   2   9   0      206.65      184.55      5.36 o 
   3   9   0       10.72       10.23      2.36 o 
   4   9   0       33.01       31.27      3.00 o 
   5   9   0      392.40      382.66      7.80 o 
   6   9   0       95.25      109.54      4.70 o 
   7   9   0        1.83        3.89      2.39 o 
   8   9   0      282.23      277.65      6.92 o 
   9   9   0        0.51        3.28      2.48 o 
  10   9   0        5.03        4.49      2.63 o 
  11   9   0       79.87       73.09      5.32 o 
  12   9   0        5.42        8.71      3.74 o 
  13   9   0      125.45      144.87      7.12 o 
  14   9   0       30.24       25.80      4.94 o 
   0  10   0      264.57      282.30      9.75 o 
   1  10   0      339.73      321.71      8.37 o 
   2  10   0      323.42      324.32      7.37 o 
   3  10   0        8.28        4.53      3.08 o 
   4  10   0       16.67       13.93      2.95 o 
   5  10   0       19.82       17.44      2.95 o 
   6  10   0      463.34      450.75      9.44 o 
   7  10   0      438.81      459.65     11.20 o 
   8  10   0       48.38       56.79      4.13 o 
   9  10   0      427.81      448.76      9.83 o 
  10  10   0       81.06       81.51      9.31 o 
  11  10   0      147.61      154.92      7.19 o 
  12  10   0      123.03      122.42      7.08 o 
   1  11   0       38.88       37.78      3.64 o 
   2  11   0      129.04      119.81      5.23 o 
   3  11   0        6.47       -0.14      2.57 o 
   4  11   0       11.71       10.61      3.77 o 
   5  11   0       10.34        7.45      2.87 o 
   6  11   0        4.22        2.52      2.75 o 
   7  11   0       62.08       57.45      9.14 o 
   8  11   0       72.36       74.24      4.78 o 
   9  11   0       60.49       52.18      6.92 o 
  10  11   0      165.20      148.16      7.23 o 
   0  12   0       27.22       29.03      7.98 o 
   1  12   0       24.92       22.21      3.49 o 
   2  12   0      230.80      219.31      7.67 o 
   3  12   0      248.51      252.32      7.65 o 
   4  12   0       98.97       85.70      5.37 o 
   5  12   0       59.64       56.58      4.46 o 
   6  12   0        0.01       -2.71      2.71 o 
   7  12   0        3.60        3.62      2.95 o 
   1  13   0      233.17      243.27      7.43 o 
 -20   1   1       87.58      101.57      6.23 o 
 -19   1   1       19.30       20.76      6.69 o 
 -18   1   1      166.94      176.31      6.95 o 
 -17   1   1       55.00       56.83      4.01 o 
 -16   1   1      150.57      161.90      4.89 o 
 -15   1   1       30.11       33.00      2.27 o 
 -14   1   1       20.32       23.78      2.01 o 
 -13   1   1      273.56      258.53      4.39 o 
 -12   1   1      168.71      177.23      3.62 o 
 -11   1   1     1273.91     1266.67     11.78 o 
 -10   1   1        7.08       11.50      1.25 o 
  -9   1   1      109.25      109.16      2.76 o 
  -8   1   1      115.46      104.00      2.32 o 
  -7   1   1     2504.72     2567.84     19.46 o 
  -6   1   1     1502.40     1518.84     13.91 o 
  -5   1   1       81.11       75.50      1.85 o 
  -4   1   1    12164.65    12533.30     95.71 o 
  -3   1   1     6099.91     6359.31     52.87 o 
  -2   1   1      477.62      487.46      9.65 o 
  -1   1   1     1244.50     1218.09     14.52 o 
   0   1   1      491.25      452.18      5.08 o 
   1   1   1     1832.86     1828.53     17.30 o 
   2   1   1     9152.58     9267.75     77.47 o 
   3   1   1     2226.44     2325.69     19.21 o 
   4   1   1       28.72       30.89      1.18 o 
   5   1   1     3201.68     3234.23     24.76 o 
   6   1   1      439.14      493.63      4.66 o 
   7   1   1     1145.43     1149.91      9.59 o 
   8   1   1      474.86      479.19      5.17 o 
   9   1   1      492.65      486.50      6.20 o 
  10   1   1      186.28      181.64      3.48 o 
  11   1   1       47.44       39.10      2.01 o 
  12   1   1       15.09       19.11      1.99 o 
  13   1   1       75.08       73.11      3.39 o 
  14   1   1      362.81      375.23      6.85 o 
  15   1   1        5.15        5.38      2.36 o 
  16   1   1      390.44      411.17      7.62 o 
  17   1   1      127.59      111.93      4.77 o 
  18   1   1       25.42       29.72      3.42 o 
  19   1   1        0.46       -2.10      3.26 o 
 -20   2   1        7.03        7.52      3.88 o 
 -19   2   1       14.96        9.14      3.77 o 
 -18   2   1       41.85       47.56      4.01 o 
 -17   2   1       32.20       33.79      3.44 o 
 -16   2   1       42.04       41.20      3.10 o 
 -15   2   1       13.12       18.54      2.23 o 
 -14   2   1      130.69      135.02      3.57 o 
 -13   2   1        3.26        2.90      1.38 o 
 -12   2   1        5.56        8.00      1.41 o 
 -11   2   1        0.43        1.46      1.28 o 
 -10   2   1      314.38      306.57      4.30 o 
  -9   2   1       29.58       39.53      1.74 o 
  -8   2   1     3582.55     3759.56     28.11 o 
  -7   2   1     2000.31     2047.33     17.12 o 
  -6   2   1      249.00      269.10      3.57 o 
  -5   2   1     1257.25     1259.51     12.42 o 
  -4   2   1     1293.19     1382.48     12.50 o 
  -3   2   1     1379.98     1389.90     14.01 o 
  -2   2   1     2070.93     2099.94     19.12 o 
  -1   2   1     8669.38     8672.97     84.52 o 
   0   2   1       65.29       60.73      3.00 o 
   1   2   1      110.89       87.21      5.12 o 
   2   2   1     1225.49     1258.57     10.36 o 
   3   2   1      228.40      258.76      3.12 o 
   4   2   1      216.01      212.69      3.28 o 
   5   2   1       31.36       40.68      1.46 o 
   6   2   1     3623.48     3772.63     32.47 o 
   7   2   1      535.25      574.67      5.70 o 
   8   2   1       27.09       22.06      1.48 o 
   9   2   1      139.81      133.63      3.02 o 
  10   2   1      171.84      151.45      2.98 o 
  11   2   1        3.58        1.59      1.38 o 
  12   2   1      118.19      113.38      4.10 o 
  13   2   1       18.66       20.16      2.47 o 
  14   2   1       69.81       63.35      3.44 o 
  15   2   1       40.63       38.30      3.15 o 
  16   2   1       14.17       15.06      2.83 o 
  17   2   1      186.97      204.96      8.02 o 
  18   2   1       10.42        5.27      4.85 o 
  19   2   1       28.40       27.79      4.59 o 
 -19   3   1        4.07        3.05      3.10 o 
 -18   3   1       15.50       14.28      3.27 o 
 -17   3   1       77.16       92.74      4.80 o 
 -16   3   1        4.64        3.05      2.33 o 
 -15   3   1      265.10      267.61      5.89 o 
 -14   3   1       79.43       79.11      2.97 o 
 -13   3   1     1003.35      994.47     10.01 o 
 -12   3   1      117.16      137.99      3.41 o 
 -11   3   1      630.82      652.30      7.87 o 
 -10   3   1      410.83      402.37      5.15 o 
  -9   3   1       77.86       80.43      2.63 o 
  -8   3   1      355.91      410.74      5.17 o 
  -7   3   1     1069.09     1028.76      9.66 o 
  -6   3   1      778.41      817.17      7.89 o 
  -5   3   1        1.52        1.27      0.81 o 
  -4   3   1      170.89      159.90      2.78 o 
  -3   3   1       43.43       52.02      1.92 o 
  -2   3   1     1591.17     1616.32     13.86 o 
  -1   3   1      120.19      106.36      2.31 o 
   0   3   1     1845.30     1912.75     20.23 o 
   1   3   1     1812.05     1879.68     17.59 o 
   2   3   1      183.28      211.77      2.97 o 
   3   3   1        4.93        9.40      0.99 o 
   4   3   1        1.05        1.37      0.80 o 
   5   3   1      855.91      897.23      8.38 o 
   6   3   1      360.86      380.64      4.65 o 
   7   3   1       67.10       69.33      2.30 o 
   8   3   1      479.42      490.81      7.01 o 
   9   3   1      473.13      441.90      5.26 o 
  10   3   1      383.90      400.28      5.14 o 
  11   3   1       36.60       42.41      2.71 o 
  12   3   1      235.28      233.16      4.74 o 
  13   3   1        3.17        3.42      1.91 o 
  14   3   1      110.31      111.38      4.29 o 
  15   3   1        0.87        2.42      2.38 o 
  16   3   1       83.72       84.21      4.18 o 
  17   3   1       32.00       25.68      3.27 o 
  18   3   1       48.78       45.55      4.26 o 
 -19   4   1      356.15      381.04      9.12 o 
 -18   4   1       16.23       13.10      3.34 o 
 -17   4   1     1105.09     1089.91     13.84 o 
 -16   4   1     1049.39     1069.12     13.37 o 
 -15   4   1      136.64      139.31      4.72 o 
 -14   4   1      316.21      323.15      5.29 o 
 -13   4   1      448.66      456.76      6.18 o 
 -12   4   1      155.08      161.65      3.70 o 
 -11   4   1      122.25      123.08      3.23 o 
 -10   4   1     1437.07     1398.06     13.33 o 
  -9   4   1       19.73       18.24      2.05 o 
  -8   4   1      435.09      424.96      5.47 o 
  -7   4   1       50.72       54.39      2.08 o 
  -6   4   1      602.25      644.03      6.80 o 
  -5   4   1       11.48        9.17      1.04 o 
  -4   4   1      498.02      612.53      7.20 o 
  -3   4   1     5345.56     5388.54     43.75 o 
  -2   4   1      311.13      286.03      3.84 o 
  -1   4   1     1225.04     1160.49     10.01 o 
   0   4   1       59.55       72.49      2.23 o 
   1   4   1      502.02      543.61      5.89 o 
   2   4   1     3012.15     2912.03     55.95 o 
   3   4   1      929.15     1033.99      9.33 o 
   4   4   1     1033.58     1099.85      9.15 o 
   5   4   1      343.10      342.13      4.38 o 
   6   4   1      450.48      424.27      5.19 o 
   7   4   1       63.51       77.86      2.51 o 
   8   4   1      638.57      602.38      6.96 o 
   9   4   1       25.58       29.24      1.97 o 
  10   4   1        1.01        2.62      1.29 o 
  11   4   1      290.33      283.65      5.59 o 
  12   4   1      372.73      380.87      7.33 o 
  13   4   1       72.16       77.49      3.31 o 
  14   4   1       56.37       55.14      3.36 o 
  15   4   1      655.68      703.66     10.19 o 
  16   4   1       20.73       17.35      3.28 o 
  17   4   1       14.41        3.02      3.09 o 
  18   4   1      185.49      204.94      6.85 o 
 -18   5   1       31.51       30.32      3.69 o 
 -17   5   1       36.64       30.76      3.23 o 
 -16   5   1        5.01        4.26      2.90 o 
 -15   5   1       49.06       46.51      3.29 o 
 -14   5   1      152.84      164.25      4.91 o 
 -13   5   1      285.04      293.72      5.02 o 
 -12   5   1       26.55       24.97      2.18 o 
 -11   5   1      580.55      616.70      7.71 o 
 -10   5   1        4.33        7.01      1.58 o 
  -9   5   1       45.81       51.64      2.38 o 
  -8   5   1      341.68      339.26      5.00 o 
  -7   5   1        7.89        8.29      1.49 o 
  -6   5   1        0.25        0.89      1.14 o 
  -5   5   1        7.77        4.59      1.18 o 
  -4   5   1       45.66       53.71      2.40 o 
  -3   5   1      338.83      345.65      4.68 o 
  -2   5   1       22.55       24.55      1.35 o 
  -1   5   1      130.31      143.00      2.85 o 
   0   5   1       47.48       56.08      2.17 o 
   1   5   1      149.82      149.14      3.21 o 
   2   5   1      115.31      148.61      4.14 o 
   3   5   1     1066.57     1126.44     10.05 o 
   4   5   1      107.67      152.25      2.94 o 
   5   5   1       89.25      106.43      2.43 o 
   6   5   1      201.29      208.58      3.79 o 
   7   5   1       65.65       59.58      2.38 o 
   8   5   1      425.59      414.09      6.13 o 
   9   5   1      345.18      334.69      5.49 o 
  10   5   1     1648.82     1655.18     15.60 o 
  11   5   1        0.24       -0.69      1.85 o 
  12   5   1        0.03       -0.65      1.95 o 
  13   5   1        1.49       -0.38      3.25 o 
  14   5   1       88.82       83.81      5.05 o 
  15   5   1       28.63       25.59      3.71 o 
  16   5   1        6.90        5.07      6.00 o 
  17   5   1        9.41        5.67      4.39 o 
 -18   6   1        5.74        6.26      5.14 o 
 -17   6   1       75.87       84.26      4.76 o 
 -16   6   1       90.47       91.92      4.85 o 
 -15   6   1        1.98       -2.35      2.53 o 
 -14   6   1       78.76       90.68      4.43 o 
 -13   6   1        2.15        1.32      1.79 o 
 -12   6   1      145.77      154.47      4.13 o 
 -11   6   1      280.29      277.44      5.14 o 
 -10   6   1      623.07      616.24      7.73 o 
  -9   6   1       75.56       84.48      3.27 o 
  -8   6   1      987.16      948.86     11.86 o 
  -7   6   1     1153.93     1160.76     12.10 o 
  -6   6   1       98.15      110.24      3.28 o 
  -5   6   1     1801.38     1903.08     21.10 o 
  -4   6   1        0.98       -0.04      1.04 o 
  -3   6   1      169.14      162.66      3.57 o 
  -2   6   1      127.52      148.12      3.90 o 
  -1   6   1      541.37      456.80      5.77 o 
   0   6   1      171.54      163.75      3.18 o 
   1   6   1      485.08      531.20      7.48 o 
   2   6   1        5.71        1.01      1.35 o 
   3   6   1      319.73      339.52      7.90 o 
   4   6   1      657.68      675.13      7.94 o 
   5   6   1       38.12       43.56      2.28 o 
   6   6   1     1587.21     1513.62     14.96 o 
   7   6   1      530.51      515.40      7.07 o 
   8   6   1      348.31      353.45      5.85 o 
   9   6   1      567.67      562.19      8.65 o 
  10   6   1      225.73      255.16      8.89 o 
  11   6   1       24.18       24.26      3.34 o 
  12   6   1        0.09       -0.56      2.67 o 
  13   6   1       94.86       90.50      6.27 o 
  14   6   1        2.59       -5.72      7.03 o 
  15   6   1       71.27       66.79      5.89 o 
  16   6   1       28.88       27.04      8.04 o 
  17   6   1      170.31      177.53      8.76 o 
 -17   7   1        8.97        1.54      4.21 o 
 -16   7   1        6.52        6.52      4.52 o 
 -15   7   1        5.30        2.62      4.75 o 
 -14   7   1        8.95        6.14      2.78 o 
 -13   7   1        0.35        3.00      2.63 o 
 -12   7   1      162.56      166.25      4.71 o 
 -11   7   1      122.86      131.49      4.81 o 
 -10   7   1       12.36        8.49      3.28 o 
  -9   7   1      209.29      208.16      5.34 o 
  -8   7   1       39.85       38.21      2.88 o 
  -7   7   1      984.77      940.74     11.90 o 
  -6   7   1      238.20      240.39      5.69 o 
  -5   7   1      103.77      130.52      4.08 o 
  -4   7   1      484.46      469.74      7.88 o 
  -3   7   1      412.27      418.35      6.38 o 
  -2   7   1        0.80        0.88      1.38 o 
  -1   7   1      140.80      135.51      3.64 o 
   0   7   1       33.04       30.60      3.15 o 
   1   7   1       58.15       67.83      3.27 o 
   2   7   1      618.79      584.50      8.16 o 
   3   7   1      100.91       96.14      3.73 o 
   4   7   1      494.68      534.17      7.97 o 
   5   7   1      916.43      892.98     11.60 o 
   6   7   1      388.26      357.39      6.54 o 
   7   7   1      186.68      176.04      4.84 o 
   8   7   1      317.92      307.93      6.29 o 
   9   7   1        9.30        8.46      2.22 o 
  10   7   1        0.68       -0.93      4.07 o 
  11   7   1       22.63       26.05      3.58 o 
  12   7   1        0.24       -3.20      3.20 o 
  13   7   1        8.65        4.26      5.85 o 
  14   7   1       45.00       48.54      4.72 o 
  15   7   1        4.28       -0.33     14.74 o 
  16   7   1       72.58       85.87      7.24 o 
 -16   8   1       19.63       16.08      4.24 o 
 -15   8   1       45.50       35.86      4.77 o 
 -14   8   1      103.01      102.58      7.19 o 
 -13   8   1       33.91       28.46      4.18 o 
 -12   8   1      231.49      245.90      6.75 o 
 -11   8   1        1.05        0.99      2.39 o 
 -10   8   1        0.74       -0.27      2.55 o 
  -9   8   1       46.17       49.13      3.63 o 
  -8   8   1       47.44       57.02      3.64 o 
  -7   8   1      419.09      410.50      7.93 o 
  -6   8   1       36.05       40.18      3.09 o 
  -5   8   1       22.48       31.92      2.91 o 
  -4   8   1      169.79      187.02      5.18 o 
  -3   8   1       26.64       32.39      2.79 o 
  -2   8   1        1.19        0.73      2.07 o 
  -1   8   1      216.73      225.39      5.62 o 
   0   8   1     1483.85     1452.86     17.75 o 
   1   8   1       25.22       30.45      2.71 o 
   2   8   1        5.06        8.25      2.12 o 
   3   8   1       16.62       17.90      2.36 o 
   4   8   1        7.55       11.32      2.22 o 
   5   8   1      171.80      167.32      5.04 o 
   6   8   1      208.42      210.68      5.33 o 
   7   8   1       40.61       39.38      3.05 o 
   8   8   1       26.14       26.91      4.94 o 
   9   8   1        0.03       -1.45      2.08 o 
  10   8   1      131.32      133.06     10.26 o 
  11   8   1       92.55      100.86      5.40 o 
  12   8   1       48.74       46.90      5.30 o 
  13   8   1      356.13      342.54      9.02 o 
  14   8   1       11.85        5.91      3.72 o 
  15   8   1       28.31       27.95     10.43 o 
 -14   9   1       16.28       13.88      4.10 o 
 -13   9   1       93.30       90.11      5.94 o 
 -12   9   1       30.62       34.00      4.38 o 
 -11   9   1      321.65      334.54      7.94 o 
 -10   9   1       48.65       41.09      3.69 o 
  -9   9   1       47.11       44.19      3.68 o 
  -8   9   1       12.61       13.93      2.80 o 
  -7   9   1       86.86       83.47      6.22 o 
  -6   9   1      209.48      206.82      5.88 o 
  -5   9   1      109.98      108.76      4.58 o 
  -4   9   1     1274.98     1323.44     17.21 o 
  -3   9   1      824.82      797.63     11.98 o 
  -2   9   1      164.90      177.70      5.33 o 
  -1   9   1       49.61       50.64      3.41 o 
   0   9   1       49.64       43.96      3.19 o 
   1   9   1      243.58      241.15      6.06 o 
   2   9   1      261.54      255.02      6.25 o 
   3   9   1      439.97      442.32      8.33 o 
   4   9   1        6.10        4.94      2.26 o 
   5   9   1      466.32      464.91      9.44 o 
   6   9   1        0.79        3.99      2.87 o 
   7   9   1      357.19      358.30      7.71 o 
   8   9   1       12.28       13.14      2.75 o 
   9   9   1      118.36      115.58      5.95 o 
  10   9   1      229.52      245.29      7.93 o 
  11   9   1       98.31      105.03     10.23 o 
  12   9   1       42.79       48.28      4.97 o 
  13   9   1      134.69      121.29      9.75 o 
 -13  10   1       68.92       76.52      7.49 o 
 -12  10   1        2.52       -2.90      3.52 o 
 -11  10   1       10.40       11.32      3.04 o 
 -10  10   1       41.09       45.24      5.07 o 
  -9  10   1       61.45       61.18      5.57 o 
  -8  10   1      189.60      193.85      6.14 o 
  -7  10   1      183.14      172.81      5.80 o 
  -6  10   1        0.00        0.71      2.42 o 
  -5  10   1       32.46       29.70      3.24 o 
  -4  10   1      116.23      117.16      5.05 o 
  -3  10   1      670.31      666.69     11.02 o 
  -2  10   1      102.59       98.86      6.26 o 
  -1  10   1        4.65        3.12      2.49 o 
   0  10   1        2.96        0.32      2.27 o 
   1  10   1       15.41       10.93      2.58 o 
   2  10   1      166.07      159.39      5.35 o 
   3  10   1        8.85        6.06      2.46 o 
   4  10   1      116.58      106.46      4.96 o 
   5  10   1       14.14        7.74      2.73 o 
   6  10   1       42.75       43.14      3.69 o 
   7  10   1        0.06       -2.44      2.44 o 
   8  10   1        0.32       -3.03      3.03 o 
   9  10   1        6.86        1.25      3.30 o 
  10  10   1       64.05       58.04      5.14 o 
  11  10   1        6.45        3.03      3.74 o 
  12  10   1       21.40       12.34      4.12 o 
 -11  11   1       20.68       14.01      4.59 o 
 -10  11   1      116.42      117.54      5.67 o 
  -9  11   1      104.87      117.60      5.67 o 
  -8  11   1       22.43       21.48      3.46 o 
  -7  11   1      225.99      227.84      6.84 o 
  -6  11   1      229.45      235.77      7.55 o 
  -5  11   1       65.46       58.36      4.22 o 
  -4  11   1      144.69      137.59      5.46 o 
  -3  11   1        0.06        0.64      2.58 o 
  -2  11   1      308.65      306.52      7.46 o 
  -1  11   1        6.38        4.63      2.74 o 
   0  11   1      221.60      226.46      6.53 o 
   1  11   1      533.44      528.34      9.95 o 
   2  11   1      132.61      131.49      5.40 o 
   3  11   1      353.86      358.93      8.15 o 
   4  11   1       35.75       35.93      3.66 o 
   5  11   1      203.82      224.35      6.65 o 
   6  11   1       52.29       46.35      4.93 o 
   7  11   1       40.82       38.34      4.43 o 
   8  11   1      212.41      208.15      7.71 o 
   9  11   1       19.40       14.27      4.99 o 
  10  11   1        8.89        2.64      3.54 o 
  -8  12   1       52.13       36.31      4.09 o 
  -7  12   1        9.78        7.01      3.04 o 
  -6  12   1       37.46       33.38      3.87 o 
  -5  12   1       36.96       34.71      3.94 o 
  -4  12   1       21.13       20.43      3.51 o 
  -3  12   1      285.26      291.01      7.67 o 
  -2  12   1       15.05        7.34      4.25 o 
  -1  12   1       42.80       39.76      3.97 o 
   0  12   1        6.29        0.56      2.84 o 
   1  12   1      108.03      119.35      5.62 o 
   2  12   1      126.51      140.27      7.10 o 
   3  12   1       42.40       44.71      4.11 o 
   4  12   1      129.62      124.40      6.19 o 
   5  12   1       80.11       85.08      5.11 o 
   6  12   1       23.73       18.10      3.40 o 
   7  12   1      116.68      118.39      6.57 o 
 -20   0   2       12.25        7.52      5.09 o 
 -19   0   2      555.61      587.85     20.78 o 
 -18   0   2        7.22        6.63      4.55 o 
 -17   0   2       31.38       33.97      4.08 o 
 -16   0   2       22.93       21.67      3.69 o 
 -15   0   2       31.51       35.32      3.75 o 
 -14   0   2      257.34      256.17      7.43 o 
 -13   0   2      379.93      379.39      9.71 o 
 -12   0   2      696.24      702.03     10.49 o 
 -11   0   2      309.22      307.15      6.66 o 
 -10   0   2      142.07      162.63      4.62 o 
  -9   0   2       55.51       65.67      2.86 o 
  -8   0   2     1091.81     1021.38     11.85 o 
  -7   0   2        7.04        9.61      1.39 o 
  -6   0   2     2685.59     2446.70     62.97 o 
  -4   0   2     6555.22     5994.68    320.97 o 
  -3   0   2     1721.49     1868.78     47.75 o 
  -2   0   2     1249.18     1308.70     19.30 o 
  -1   0   2    16271.85    15989.45    221.18 o 
   0   0   2        4.49        6.30      1.69 o 
   1   0   2     6644.49     6860.78    103.00 o 
   2   0   2       25.26       17.01      3.67 o 
   3   0   2      428.93      287.77      7.51 o 
   4   0   2     3056.25     3060.95     31.95 o 
   5   0   2     1782.58     1757.84     18.94 o 
   6   0   2      489.54      488.30      6.78 o 
   7   0   2       27.24       17.84      1.84 o 
   8   0   2      367.87      336.76      5.88 o 
   9   0   2      609.09      540.44     26.20 o 
  10   0   2      664.25      637.40     11.73 o 
  11   0   2        8.72       28.81      3.37 o 
  12   0   2       13.10       23.15      3.34 o 
  13   0   2     1120.42     1070.95     17.96 o 
  14   0   2        9.57        3.68      3.23 o 
  15   0   2        4.76       -1.12      3.26 o 
  16   0   2      171.58      166.93      7.53 o 
  17   0   2       14.26       19.03     13.24 o 
  18   0   2      484.48      528.58     16.98 o 
 -20   1   2       64.08       63.48      5.00 o 
 -19   1   2       32.77       31.81      4.18 o 
 -18   1   2        8.45       10.98      3.40 o 
 -17   1   2        5.11        4.98      2.62 o 
 -16   1   2        0.67        0.63      1.99 o 
 -15   1   2      115.96      124.53      4.61 o 
 -14   1   2      174.58      177.24      4.12 o 
 -13   1   2      270.24      273.23      4.81 o 
 -12   1   2      576.06      578.64      6.83 o 
 -11   1   2        4.35        1.23      1.05 o 
 -10   1   2       13.04       11.58      1.19 o 
  -9   1   2      209.44      219.84      3.30 o 
  -8   1   2      166.69      166.32      2.73 o 
  -7   1   2      178.59      216.52      2.94 o 
  -6   1   2     1251.73     1301.41     11.32 o 
  -4   1   2       81.90      104.10      2.35 o 
  -3   1   2       86.16      107.95      2.64 o 
  -2   1   2    14552.64    14823.82    165.78 o 
  -1   1   2     7114.49     7362.71     68.39 o 
   0   1   2      268.01      276.21      3.58 o 
   1   1   2      629.46      655.20      8.68 o 
   2   1   2      112.73      177.77     10.56 o 
   3   1   2      100.72      105.88      2.46 o 
   4   1   2     2079.86     2122.42     17.04 o 
   5   1   2     2406.27     2559.79     19.48 o 
   6   1   2     1020.59     1086.00      9.00 o 
   7   1   2      118.74      112.58      2.91 o 
   8   1   2      265.83      275.91      4.12 o 
   9   1   2       14.69       15.29      1.37 o 
  10   1   2      249.84      261.35      5.08 o 
  11   1   2        1.69        5.44      1.88 o 
  12   1   2        3.77        6.22      2.69 o 
  13   1   2        5.56        5.38      2.20 o 
  14   1   2       26.91       23.70      2.75 o 
  15   1   2        0.10       -2.65      2.65 o 
  16   1   2        4.70        0.14      2.79 o 
  17   1   2        0.73       -2.88      2.88 o 
  18   1   2       32.86       32.94      6.18 o 
 -20   2   2       15.71       15.75      3.91 o 
 -19   2   2       25.44       20.37      3.82 o 
 -18   2   2        9.56       12.24      3.02 o 
 -17   2   2       83.38       91.95      4.50 o 
 -16   2   2        3.77        2.24      2.12 o 
 -15   2   2      187.34      186.63      4.80 o 
 -14   2   2       60.26       64.10      2.67 o 
 -13   2   2      197.34      200.33      3.89 o 
 -12   2   2      659.05      679.38      7.40 o 
 -11   2   2     1037.21     1057.85      9.88 o 
 -10   2   2     3432.86     3560.35     27.16 o 
  -9   2   2      147.66      144.99      2.84 o 
  -8   2   2       49.59       41.70      1.62 o 
  -7   2   2       45.01       49.34      2.01 o 
  -6   2   2      840.82      937.79      8.54 o 
  -5   2   2     2254.51     2286.62     21.21 o 
  -4   2   2      416.48      408.15      5.81 o 
  -3   2   2     9213.95     9364.26    109.88 o 
  -2   2   2     6561.62     6748.53     65.76 o 
  -1   2   2     1282.31     1300.68     11.55 o 
   0   2   2      228.78      205.51      2.75 o 
   1   2   2      479.70      465.15      5.74 o 
   2   2   2       20.53       18.97      1.04 o 
   3   2   2     1455.29     1395.86     13.40 o 
   4   2   2      525.90      547.42      5.39 o 
   5   2   2      194.53      174.27      2.74 o 
   6   2   2        0.81        0.29      0.60 o 
   7   2   2      189.21      215.26      3.04 o 
   8   2   2      259.47      240.71      3.30 o 
   9   2   2      510.01      554.52      6.95 o 
  10   2   2     1083.81     1082.88     10.97 o 
  11   2   2       16.18       14.92      1.92 o 
  12   2   2      460.07      455.60      7.30 o 
  13   2   2       32.85       41.26      2.96 o 
  14   2   2        6.39        7.20      3.44 o 
  15   2   2      123.82      117.17      5.18 o 
  16   2   2       34.89       42.12      3.86 o 
  17   2   2      130.93      130.68      5.76 o 
  18   2   2        6.06        1.23      4.23 o 
 -20   3   2       56.54       53.84      7.12 o 
 -19   3   2       43.76       37.03      4.30 o 
 -18   3   2       18.53       20.70      3.26 o 
 -17   3   2       51.26       55.03      3.86 o 
 -16   3   2        0.15        1.94      1.84 o 
 -15   3   2       86.53       87.16      3.65 o 
 -14   3   2     1077.63     1090.57     10.87 o 
 -13   3   2        4.19        3.33      1.49 o 
 -12   3   2      220.15      229.92      4.14 o 
 -11   3   2     1778.50     1788.03     15.16 o 
 -10   3   2       11.28       20.58      1.55 o 
  -9   3   2     1926.53     1928.29     18.50 o 
  -8   3   2        0.03        2.06      1.16 o 
  -7   3   2        1.86        1.00      0.58 o 
  -6   3   2      285.86      284.73      3.72 o 
  -5   3   2        6.19        6.16      1.21 o 
  -4   3   2       45.07       41.34      1.54 o 
  -3   3   2     1336.31     1358.62     12.68 o 
  -2   3   2      712.10      707.24      7.26 o 
  -1   3   2     1748.57     1699.58     15.80 o 
   0   3   2      495.95      517.69      5.73 o 
   1   3   2      413.89      425.32      8.68 o 
   2   3   2       33.51       53.71      1.68 o 
   3   3   2      857.67      914.75      8.22 o 
   4   3   2     1233.36     1181.16     10.47 o 
   5   3   2      129.79      185.78      4.33 o 
   6   3   2     1290.68     1295.86     11.60 o 
   7   3   2      615.94      589.41      6.49 o 
   8   3   2      556.01      558.22      5.90 o 
   9   3   2      137.90      141.06      3.99 o 
  10   3   2       35.36       40.41      2.38 o 
  11   3   2      205.42      209.47      4.45 o 
  12   3   2        2.25        1.68      2.25 o 
  13   3   2      210.25      208.96      5.88 o 
  14   3   2      213.48      207.14      6.08 o 
  15   3   2      230.07      255.46      6.86 o 
  16   3   2      230.36      224.92     12.06 o 
  17   3   2        9.49       10.45      3.54 o 
  18   3   2       31.17       29.75      4.33 o 
 -19   4   2       41.47       41.28      4.39 o 
 -18   4   2       14.95       19.51      3.32 o 
 -17   4   2       39.60       32.05      3.49 o 
 -16   4   2       73.11       70.73      3.32 o 
 -15   4   2        5.92        4.72      1.77 o 
 -14   4   2        1.38        1.63      1.63 o 
 -13   4   2       19.82       16.44      1.86 o 
 -12   4   2      166.26      174.75      4.15 o 
 -11   4   2        1.72        1.94      1.64 o 
 -10   4   2       15.25       13.97      1.62 o 
  -9   4   2       24.72       36.32      2.13 o 
  -8   4   2       70.34       65.01      2.57 o 
  -7   4   2       78.58       76.00      3.36 o 
  -6   4   2     1320.12     1378.14     14.39 o 
  -5   4   2      660.81      725.33      9.89 o 
  -4   4   2      378.84      414.05      4.96 o 
  -3   4   2       69.76       68.36      1.92 o 
  -2   4   2      325.47      373.05      4.19 o 
  -1   4   2      847.36      816.18      9.05 o 
   0   4   2       49.84       58.01      1.88 o 
   1   4   2      359.95      383.33      4.55 o 
   2   4   2        1.98        0.89      0.81 o 
   3   4   2       48.44       60.35      2.04 o 
   4   4   2      384.12      405.78      4.72 o 
   5   4   2        0.02        1.35      0.97 o 
   6   4   2      319.45      305.25      4.31 o 
   7   4   2      236.77      224.19      3.84 o 
   8   4   2       19.56       17.70      1.63 o 
   9   4   2        3.27        5.17      1.81 o 
  10   4   2       78.07       82.21      3.85 o 
  11   4   2      198.18      198.42      5.52 o 
  12   4   2      139.72      132.11      4.91 o 
  13   4   2       32.70       37.29      3.35 o 
  14   4   2       61.65       63.87      5.94 o 
  15   4   2       10.05        4.50      2.92 o 
  16   4   2        0.15       -3.12      4.93 o 
  17   4   2       26.39       24.00      4.03 o 
 -19   5   2       21.00       19.36      4.42 o 
 -18   5   2        0.63        0.42      3.03 o 
 -17   5   2        2.25        5.30      2.87 o 
 -16   5   2       65.12       63.95      3.63 o 
 -15   5   2        1.32        2.21      1.73 o 
 -14   5   2      679.91      699.45      8.29 o 
 -13   5   2      233.13      241.34      4.56 o 
 -12   5   2      374.77      386.09      5.97 o 
 -11   5   2      148.18      152.87      3.82 o 
 -10   5   2      170.05      174.97      4.52 o 
  -9   5   2      145.46      135.44      4.06 o 
  -8   5   2       15.40        5.46      2.21 o 
  -7   5   2      647.73      632.13      9.26 o 
  -6   5   2      198.29      217.98      4.83 o 
  -5   5   2      801.90      727.66      8.45 o 
  -4   5   2       22.76       30.04      1.48 o 
  -3   5   2     1609.77     1759.79     14.42 o 
  -2   5   2     1795.96     1725.42     14.18 o 
  -1   5   2      333.19      337.18      4.09 o 
   0   5   2     6210.87     6413.67     47.83 o 
   1   5   2       23.26       39.96      1.58 o 
   2   5   2      159.96      135.84      2.92 o 
   3   5   2       47.86       64.56      2.61 o 
   4   5   2        0.22       -0.16      0.77 o 
   5   5   2      202.29      174.08      3.60 o 
   6   5   2      208.25      219.61      3.78 o 
   7   5   2     1727.65     1696.82     16.76 o 
   8   5   2      552.58      554.22      7.45 o 
   9   5   2      260.48      256.83      5.81 o 
  10   5   2       27.65       27.52      2.76 o 
  11   5   2       57.52       55.45      3.93 o 
  12   5   2       12.58       11.25      3.00 o 
  13   5   2      127.28      137.81      6.94 o 
  14   5   2       42.49       44.45      4.36 o 
  15   5   2      153.80      161.37      6.52 o 
  16   5   2       73.63       71.49      6.97 o 
  17   5   2        0.10       -4.78      5.30 o 
 -18   6   2        8.87        8.39      3.52 o 
 -17   6   2        0.56       -1.04      2.68 o 
 -16   6   2        0.61       -0.62      2.62 o 
 -15   6   2       22.86       26.87      2.97 o 
 -14   6   2       24.48       24.55      2.23 o 
 -13   6   2       27.60       30.05      2.54 o 
 -12   6   2       79.69       82.26      3.92 o 
 -11   6   2      347.48      356.99      6.79 o 
 -10   6   2      112.96      113.36      4.09 o 
  -9   6   2        2.53        4.60      1.70 o 
  -8   6   2        2.87        2.38      1.45 o 
  -7   6   2       52.60       74.08      2.84 o 
  -6   6   2       10.02        2.37      0.91 o 
  -5   6   2       14.35       14.04      2.06 o 
  -4   6   2      406.83      431.10      6.40 o 
  -3   6   2      360.15      365.26      5.20 o 
  -2   6   2      174.73      172.28      4.33 o 
  -1   6   2       31.37       27.86      2.15 o 
   0   6   2       40.92       42.38      2.64 o 
   1   6   2      815.28      833.08     11.54 o 
   2   6   2        6.60        2.98      1.07 o 
   3   6   2       30.30       41.29      2.88 o 
   4   6   2      320.88      320.41      6.58 o 
   5   6   2       97.05      112.69      3.60 o 
   6   6   2        0.04        0.19      2.29 o 
   7   6   2      438.88      440.19      7.14 o 
   8   6   2        6.53        8.53      2.47 o 
   9   6   2      161.82      171.26      5.68 o 
  10   6   2       10.97        8.50      2.76 o 
  11   6   2      133.60      136.11      5.60 o 
  12   6   2        1.09        2.57      2.82 o 
  13   6   2       44.93       50.36      5.75 o 
  14   6   2       72.92       74.34      5.01 o 
  15   6   2       12.09        7.95      3.42 o 
  16   6   2       23.22       16.09      6.11 o 
 -17   7   2       13.53       10.65      3.80 o 
 -16   7   2      419.28      463.60     11.93 o 
 -15   7   2       61.16       63.99      8.33 o 
 -14   7   2       10.12       10.93      3.79 o 
 -13   7   2      227.55      241.44      6.18 o 
 -12   7   2      206.34      204.85      5.59 o 
 -11   7   2      456.83      480.58      8.23 o 
 -10   7   2       45.06       43.93      3.10 o 
  -9   7   2      293.57      314.79      6.28 o 
  -8   7   2        4.59        7.37      2.01 o 
  -7   7   2       39.08       28.36      2.26 o 
  -6   7   2        0.70       -0.33      1.67 o 
  -5   7   2      132.39      133.98      3.79 o 
  -4   7   2      269.59      281.61      4.77 o 
  -3   7   2      280.65      289.39      4.78 o 
  -2   7   2      149.99      144.95      3.46 o 
  -1   7   2      702.65      681.26      8.68 o 
   0   7   2        0.37        0.21      1.42 o 
   1   7   2       57.82       63.76      3.10 o 
   2   7   2     1207.96     1196.90     13.67 o 
   3   7   2      188.76      189.53      4.58 o 
   4   7   2      350.99      379.48      6.50 o 
   5   7   2       11.98        8.38      2.46 o 
   6   7   2      699.14      716.93     10.02 o 
   7   7   2        2.78        1.15      1.85 o 
   8   7   2       12.96        8.80      2.67 o 
   9   7   2      937.50      932.84     14.13 o 
  10   7   2       15.41       17.79      3.23 o 
  11   7   2      132.86      136.56      6.44 o 
  12   7   2       12.60        8.18      3.38 o 
  13   7   2       37.69       37.25      4.96 o 
  14   7   2       39.47       40.48      5.24 o 
  15   7   2       20.95       10.06      7.21 o 
 -16   8   2        3.03       -2.04      3.60 o 
 -15   8   2      140.87      150.36      7.02 o 
 -14   8   2       46.61       55.62      5.27 o 
 -13   8   2      208.95      220.55      8.79 o 
 -12   8   2      258.73      265.41      6.87 o 
 -11   8   2        8.57        9.43      2.63 o 
 -10   8   2      154.60      159.47      5.40 o 
  -9   8   2        0.06        1.59      2.19 o 
  -8   8   2      192.96      192.18      5.54 o 
  -7   8   2        4.69       13.84      2.37 o 
  -6   8   2        4.60        6.35      2.11 o 
  -5   8   2       67.07       79.32      4.69 o 
  -4   8   2      113.67      107.33      4.18 o 
  -3   8   2       10.69       12.76      2.20 o 
  -2   8   2      379.26      377.07      7.15 o 
  -1   8   2      899.37      867.74     12.04 o 
   0   8   2      426.88      425.43      7.60 o 
   1   8   2      160.64      140.51      4.51 o 
   2   8   2       53.22       51.24      3.65 o 
   3   8   2       95.10       98.98      3.83 o 
   4   8   2      124.56      112.85      4.03 o 
   5   8   2      345.85      352.58      6.66 o 
   6   8   2       11.99        9.16      2.15 o 
   7   8   2       44.01       48.01      4.51 o 
   8   8   2      203.12      208.53      6.41 o 
   9   8   2      126.30      135.39      5.57 o 
  10   8   2      470.27      496.59     10.08 o 
  11   8   2       15.35       14.23      3.50 o 
  12   8   2       29.87       34.42      4.20 o 
  13   8   2      164.66      165.20      6.80 o 
  14   8   2        3.14       -6.39      7.78 o 
 -15   9   2        9.55       13.14      6.27 o 
 -14   9   2       79.43       79.51      5.65 o 
 -13   9   2       17.76       17.81      3.26 o 
 -12   9   2        0.62       -2.55      2.55 o 
 -11   9   2       28.41       32.59      3.53 o 
 -10   9   2       49.41       54.10      4.33 o 
  -9   9   2       11.61       10.67      2.66 o 
  -8   9   2       20.39       26.33      3.74 o 
  -7   9   2      574.08      568.54      9.83 o 
  -6   9   2       52.17       51.33      3.51 o 
  -5   9   2       27.95       31.24      3.00 o 
  -4   9   2       62.21       61.32      3.59 o 
  -3   9   2        2.83        5.73      2.18 o 
  -2   9   2      233.82      211.90      5.64 o 
  -1   9   2       85.99       83.97      4.06 o 
   0   9   2      633.31      641.48     10.17 o 
   1   9   2       92.72       82.32      4.04 o 
   2   9   2       81.46       77.96      3.92 o 
   3   9   2       14.91       13.49      2.82 o 
   4   9   2       10.08        9.60      2.35 o 
   5   9   2        2.80        4.09      2.27 o 
   6   9   2       13.38       15.89      2.58 o 
   7   9   2       88.19       92.99      5.16 o 
   8   9   2        0.08       -2.74      2.74 o 
   9   9   2       12.47        6.65      3.22 o 
  10   9   2        9.97       13.18      3.57 o 
  11   9   2        0.47       -3.11      3.11 o 
  12   9   2        0.32       -0.86      5.04 o 
  13   9   2       81.96       81.08      5.81 o 
 -13  10   2      209.49      215.67      9.77 o 
 -12  10   2       17.36       26.75      3.62 o 
 -11  10   2      140.11      141.04      5.84 o 
 -10  10   2      238.72      242.78      7.19 o 
  -9  10   2        9.51        5.14      2.71 o 
  -8  10   2      304.50      327.77      7.71 o 
  -7  10   2       86.51       77.74      4.41 o 
  -6  10   2      288.48      311.25      8.93 o 
  -5  10   2        6.48        5.34      2.51 o 
  -4  10   2       68.54       78.67      4.29 o 
  -3  10   2      172.01      171.24      5.51 o 
  -2  10   2      152.38      143.33      5.12 o 
  -1  10   2      401.37      410.52      8.22 o 
   0  10   2       31.65       30.58      3.75 o 
   1  10   2      355.82      386.53      7.95 o 
   2  10   2       18.82       16.79      2.80 o 
   3  10   2      299.56      300.70      7.08 o 
   4  10   2      102.01      113.53      4.86 o 
   5  10   2        9.77        8.00      2.66 o 
   6  10   2      344.43      327.85     10.72 o 
   7  10   2      115.33      101.71      7.82 o 
   8  10   2        2.73        1.62      3.48 o 
   9  10   2      146.22      168.49      6.98 o 
  10  10   2       98.26       95.57      5.96 o 
  11  10   2       17.53       15.71      4.08 o 
 -11  11   2      204.25      225.97      7.11 o 
 -10  11   2        0.09       -0.38      2.95 o 
  -9  11   2       26.34       22.52      3.58 o 
  -8  11   2       92.98      109.21      5.45 o 
  -7  11   2       84.42       83.03      4.79 o 
  -6  11   2        4.91        2.54      2.74 o 
  -5  11   2       22.52       25.68      3.28 o 
  -4  11   2        7.97        7.14      2.78 o 
  -3  11   2       82.21       97.63      5.61 o 
  -2  11   2       26.30       28.04      3.34 o 
  -1  11   2        0.77       -1.12      2.49 o 
   0  11   2       57.77       63.85      4.19 o 
   1  11   2       20.77       14.36      2.98 o 
   2  11   2        5.74        4.40      2.64 o 
   3  11   2       41.16       37.74      3.59 o 
   4  11   2        4.40        4.61      2.77 o 
   5  11   2        0.05       -2.49      2.49 o 
   6  11   2       29.82       29.40      4.11 o 
   7  11   2       32.34       29.74      4.18 o 
   8  11   2       23.75       21.88      8.55 o 
   9  11   2        0.10       -2.44      3.40 o 
  -8  12   2       20.06       10.73      3.23 o 
  -7  12   2       18.84       18.21      3.48 o 
  -6  12   2       80.96       93.45      6.80 o 
  -5  12   2       21.29       10.67      3.16 o 
  -4  12   2      346.87      341.32      8.22 o 
  -3  12   2      151.69      154.63      5.96 o 
  -2  12   2        3.64       -2.40      3.06 o 
  -1  12   2       25.11       19.87      3.36 o 
   0  12   2        7.80        2.92      2.83 o 
   1  12   2       54.93       54.64      4.25 o 
   2  12   2       16.15       13.98      3.17 o 
   3  12   2      344.52      345.07      8.25 o 
   4  12   2       16.83        9.38      3.09 o 
   5  12   2       32.19       29.20      4.15 o 
   6  12   2        7.32        6.47      3.66 o 
 -20   1   3       19.92       18.91      3.96 o 
 -19   1   3      186.60      196.29      5.98 o 
 -18   1   3        9.44       11.35      2.94 o 
 -17   1   3      218.41      222.34      5.33 o 
 -16   1   3      406.09      417.12      7.04 o 
 -15   1   3        8.87        9.95      2.04 o 
 -14   1   3       25.27       24.56      2.25 o 
 -13   1   3        7.97       10.36      1.66 o 
 -12   1   3      351.57      334.62      5.07 o 
 -11   1   3      240.54      251.28      4.23 o 
 -10   1   3     1343.90     1320.64     13.77 o 
  -9   1   3        1.99        1.50      0.88 o 
  -8   1   3      456.08      434.12      5.07 o 
  -7   1   3      578.04      551.77      5.25 o 
  -6   1   3      120.57      119.68      3.37 o 
  -4   1   3        5.91        8.98      1.92 o 
  -3   1   3    11890.97    11671.34    161.07 o 
  -2   1   3     3649.79     3755.90     52.90 o 
  -1   1   3     2992.24     2954.24     36.34 o 
   0   1   3      458.77      445.49      6.05 o 
   1   1   3       65.43       68.20      2.39 o 
   2   1   3      931.72      943.96     13.47 o 
   3   1   3       46.26       58.51      1.67 o 
   4   1   3     1760.51     1735.77     19.78 o 
   5   1   3     1182.75     1201.06     10.52 o 
   6   1   3     2016.16     1952.65     38.56 o 
   7   1   3       83.97       69.53      2.31 o 
   8   1   3       77.61       76.76      2.49 o 
   9   1   3      253.20      262.00      6.21 o 
  10   1   3       97.89       83.72      3.66 o 
  11   1   3        0.05        0.76      1.99 o 
  12   1   3      192.48      208.27      6.45 o 
  13   1   3      239.64      250.34      7.21 o 
  14   1   3       75.43       80.10      4.94 o 
  15   1   3      346.19      337.09     12.11 o 
  16   1   3        0.20       -1.32      3.37 o 
  17   1   3       67.53       59.95      5.23 o 
  18   1   3        0.69       -5.00      5.00 o 
 -20   2   3      108.01      115.28      5.80 o 
 -19   2   3        0.97        4.84      2.73 o 
 -18   2   3       31.78       32.89      3.32 o 
 -17   2   3       14.92       12.84      2.40 o 
 -16   2   3        2.22        2.08      1.98 o 
 -15   2   3      153.92      165.18      4.11 o 
 -14   2   3       49.23       49.96      2.58 o 
 -13   2   3      957.52      969.89     10.39 o 
 -12   2   3      241.86      248.29      4.41 o 
 -11   2   3      247.13      267.34      4.94 o 
 -10   2   3        7.75       13.21      1.27 o 
  -9   2   3      295.90      311.86      4.01 o 
  -8   2   3       53.16       63.04      1.87 o 
  -7   2   3      288.22      268.11      5.99 o 
  -6   2   3     2586.77     2678.02     33.63 o 
  -5   2   3     2483.10     2444.67     82.59 o 
  -4   2   3        6.23        2.39      0.92 o 
  -3   2   3      169.90      173.90      3.51 o 
  -2   2   3      432.03      458.78      5.20 o 
  -1   2   3      313.77      303.38      3.49 o 
   0   2   3     2112.79     2137.56     22.46 o 
   1   2   3       67.80       77.28      2.59 o 
   2   2   3      546.25      602.84      6.89 o 
   3   2   3     2049.87     2039.13     17.79 o 
   4   2   3        2.33        4.89      0.90 o 
   5   2   3       36.21       41.21      1.49 o 
   6   2   3      137.60      160.21      4.86 o 
   7   2   3       22.02       31.10      2.39 o 
   8   2   3       12.62       12.16      1.52 o 
   9   2   3      559.88      546.88      8.34 o 
  10   2   3       81.40       64.18      3.37 o 
  11   2   3       26.72       34.97      2.92 o 
  12   2   3      134.25      135.40      4.79 o 
  13   2   3       24.48       21.88      3.35 o 
  14   2   3       57.41       56.96      6.47 o 
  15   2   3       10.07        2.09      4.88 o 
  16   2   3      170.74      185.57      8.47 o 
  17   2   3       65.04       63.36      5.16 o 
 -20   3   3       26.30       24.67      4.48 o 
 -19   3   3       46.30       54.19      3.97 o 
 -18   3   3       23.54       18.10      2.99 o 
 -17   3   3       11.07       12.19      2.16 o 
 -16   3   3       50.96       53.89      2.89 o 
 -15   3   3       58.57       56.60      2.86 o 
 -14   3   3      443.05      469.49      6.70 o 
 -13   3   3       31.74       32.73      2.23 o 
 -12   3   3       27.40       25.72      1.84 o 
 -11   3   3       10.70       12.45      1.48 o 
 -10   3   3      555.07      536.27      5.98 o 
  -9   3   3       30.26       29.09      1.66 o 
  -8   3   3      487.76      487.30      6.11 o 
  -7   3   3      831.40      853.67     10.52 o 
  -6   3   3      373.41      452.57      6.95 o 
  -5   3   3      592.93      589.37      9.13 o 
  -4   3   3      714.45      708.86      8.81 o 
  -3   3   3      242.74      296.16      6.52 o 
  -2   3   3      244.63      241.36      3.39 o 
  -1   3   3      241.75      216.84      3.03 o 
   0   3   3      696.52      725.93      8.29 o 
   1   3   3      563.31      538.35      6.61 o 
   2   3   3      487.63      605.98      7.29 o 
   3   3   3     1101.65     1061.01      9.23 o 
   4   3   3       22.17       31.51      1.29 o 
   5   3   3      535.53      541.86      5.28 o 
   6   3   3     1029.03     1070.49     10.92 o 
   7   3   3      112.72      110.04      4.75 o 
   8   3   3     1276.31     1262.93     13.14 o 
   9   3   3      149.62      151.41      4.09 o 
  10   3   3       19.05       15.38      2.38 o 
  11   3   3       90.84       87.02      3.98 o 
  12   3   3        0.12       -2.51      2.51 o 
  13   3   3      110.47      115.80      4.86 o 
  14   3   3       17.16       21.01      5.27 o 
  15   3   3        3.44       -3.05      3.05 o 
  16   3   3       49.95       47.17      7.63 o 
  17   3   3        1.50       -5.43      7.64 o 
 -19   4   3       25.03       26.82      3.42 o 
 -18   4   3      253.58      252.73      6.65 o 
 -17   4   3       94.33       99.36      3.84 o 
 -16   4   3       89.65       88.63      3.58 o 
 -15   4   3      277.75      285.83      5.38 o 
 -14   4   3      105.12      111.84      3.61 o 
 -13   4   3      193.67      194.33      4.26 o 
 -12   4   3        3.24        3.79      1.45 o 
 -11   4   3     1041.95     1019.19     10.46 o 
 -10   4   3        9.44        7.74      1.60 o 
  -9   4   3      142.32      131.14      3.60 o 
  -8   4   3       99.77       97.93      3.32 o 
  -7   4   3      760.67      759.54      9.89 o 
  -6   4   3     1658.65     1671.74     13.68 o 
  -5   4   3       41.61       66.18      2.70 o 
  -4   4   3     3923.54     4056.33     41.40 o 
  -3   4   3      123.06      161.22      2.76 o 
  -2   4   3      301.61      386.49      4.72 o 
  -1   4   3      403.86      448.41      5.19 o 
   0   4   3      237.95      221.04      4.48 o 
   1   4   3      787.37      916.22     15.74 o 
   2   4   3     1143.71     1125.27      9.80 o 
   3   4   3     1201.78     1238.76     10.83 o 
   4   4   3      331.44      336.75      3.89 o 
   5   4   3     1083.34     1059.49     11.22 o 
   6   4   3        0.60        1.90      1.20 o 
   7   4   3     2649.49     2482.54     53.57 o 
   8   4   3     1234.98     1219.62     14.51 o 
   9   4   3      138.62      141.89      5.50 o 
  10   4   3      705.91      704.33      9.17 o 
  11   4   3       67.52       65.39      3.69 o 
  12   4   3      851.97      846.64     12.13 o 
  13   4   3       92.14       93.65      7.49 o 
  14   4   3       54.23       63.44      4.17 o 
  15   4   3       43.14       42.31      4.82 o 
  16   4   3        0.05       -3.70      3.70 o 
  17   4   3       52.06       37.34      9.31 o 
 -19   5   3       25.14       19.13      3.81 o 
 -18   5   3        6.00        8.87      3.68 o 
 -17   5   3       44.02       43.49      3.23 o 
 -16   5   3       13.16       14.27      2.29 o 
 -15   5   3        6.29        6.96      2.03 o 
 -14   5   3        0.82       -1.88      1.88 o 
 -13   5   3        1.48       -0.65      1.75 o 
 -12   5   3       11.25        8.07      1.87 o 
 -11   5   3        4.30        3.62      1.86 o 
 -10   5   3       96.35       94.35      3.56 o 
  -9   5   3        1.04        1.43      1.52 o 
  -8   5   3       15.00       22.78      1.96 o 
  -7   5   3       54.39       58.27      2.50 o 
  -6   5   3      587.64      626.43      6.48 o 
  -5   5   3      127.16      132.94      5.29 o 
  -4   5   3      118.98      123.27      2.56 o 
  -3   5   3      193.93      198.44      4.48 o 
  -2   5   3        9.41       11.67      1.46 o 
  -1   5   3      543.80      574.21      6.36 o 
   0   5   3        3.96        2.45      1.12 o 
   1   5   3        0.75        1.44      0.94 o 
   2   5   3      446.63      481.42      5.62 o 
   3   5   3      103.31      110.38      2.70 o 
   4   5   3       20.18       20.40      1.72 o 
   5   5   3      353.18      356.46      5.66 o 
   6   5   3       67.71       66.34      3.24 o 
   7   5   3       27.36       23.92      2.61 o 
   8   5   3       46.61       40.61      3.10 o 
   9   5   3      161.00      153.15      5.18 o 
  10   5   3       32.47       31.51      3.25 o 
  11   5   3       38.40       41.85      4.25 o 
  12   5   3       36.30       31.82      4.38 o 
  13   5   3       26.53       33.44      3.65 o 
  14   5   3        0.66        2.35      3.02 o 
  15   5   3      128.57      134.27      6.47 o 
  16   5   3       32.13       37.64      4.32 o 
 -18   6   3       54.20       58.01      5.45 o 
 -17   6   3       26.17       22.29      4.42 o 
 -16   6   3       51.83       51.38      3.75 o 
 -15   6   3       27.39       32.43      3.21 o 
 -14   6   3        0.55       -1.43      2.17 o 
 -13   6   3      458.00      474.42      9.13 o 
 -12   6   3        0.74        1.66      1.97 o 
 -11   6   3       68.53       81.06      4.15 o 
 -10   6   3        7.33        4.74      1.63 o 
  -9   6   3      365.19      337.23      5.43 o 
  -8   6   3      320.14      291.13      4.89 o 
  -7   6   3      561.70      564.41      7.05 o 
  -6   6   3      434.34      457.64      6.01 o 
  -5   6   3      476.51      472.59      6.49 o 
  -4   6   3     1165.80     1134.19     12.34 o 
  -3   6   3        4.97        1.24      0.84 o 
  -2   6   3     1296.23     1220.10     12.94 o 
  -1   6   3       34.53       30.79      1.51 o 
   0   6   3     1085.01     1062.19     10.53 o 
   1   6   3      495.67      505.07      6.98 o 
   2   6   3      683.37      703.20      8.82 o 
   3   6   3     1603.99     1547.98     16.44 o 
   4   6   3        9.10        8.88      1.72 o 
   5   6   3      412.80      403.24      6.45 o 
   6   6   3        0.43        1.45      1.57 o 
   7   6   3       78.05       73.64      3.88 o 
   8   6   3       82.26       84.62      4.15 o 
   9   6   3      468.20      461.78     12.26 o 
  10   6   3        1.97        3.83      4.70 o 
  11   6   3      203.89      197.12      7.38 o 
  12   6   3       93.22       91.52      6.34 o 
  13   6   3       76.11       89.26      5.09 o 
  14   6   3       15.18       15.13      3.48 o 
  15   6   3       28.45       27.65      4.23 o 
 -17   7   3        0.99        0.62      5.28 o 
 -16   7   3      175.31      167.65      6.32 o 
 -15   7   3        1.41        0.10      3.69 o 
 -14   7   3       16.83       21.33      3.30 o 
 -13   7   3        7.93       10.40      2.83 o 
 -12   7   3       19.60       16.33      2.52 o 
 -11   7   3      127.54      121.25      4.65 o 
 -10   7   3       52.59       45.83      3.22 o 
  -9   7   3        0.32        1.56      1.84 o 
  -8   7   3        7.72       14.09      1.94 o 
  -7   7   3      146.67      159.87      4.09 o 
  -6   7   3       72.32       72.08      3.02 o 
  -5   7   3       41.43       44.99      2.30 o 
  -4   7   3      276.31      262.05      4.54 o 
  -3   7   3     1170.06     1080.25     11.26 o 
  -2   7   3      435.14      426.57      7.44 o 
  -1   7   3      360.15      357.30      5.35 o 
   0   7   3      182.82      159.90      4.03 o 
   1   7   3       26.04       25.46      2.63 o 
   2   7   3      404.66      395.18      6.42 o 
   3   7   3        0.53        2.51      1.64 o 
   4   7   3      336.47      341.19      6.05 o 
   5   7   3        9.25        9.40      1.96 o 
   6   7   3      243.51      240.41      6.12 o 
   7   7   3        1.84        2.13      2.31 o 
   8   7   3        5.01        2.06      2.39 o 
   9   7   3        1.90        0.95      2.43 o 
  10   7   3        0.02       -1.44      2.49 o 
  11   7   3       61.08       57.29      4.34 o 
  12   7   3        4.17        3.86      3.62 o 
  13   7   3       14.55        8.39      6.30 o 
  14   7   3       49.24       42.96      4.74 o 
 -16   8   3       61.85       62.23      7.66 o 
 -15   8   3       37.46       18.98      3.70 o 
 -14   8   3      183.63      186.98      6.91 o 
 -13   8   3       75.20       70.46      4.90 o 
 -12   8   3        0.17        3.83      2.43 o 
 -11   8   3       93.55      102.07      4.66 o 
 -10   8   3        0.18        0.31      2.18 o 
  -9   8   3        7.15       14.20      2.47 o 
  -8   8   3      314.14      302.66      6.54 o 
  -7   8   3      368.49      357.01      7.03 o 
  -6   8   3      101.27      109.12      4.12 o 
  -5   8   3       28.59       22.48      2.13 o 
  -4   8   3      247.21      231.02      4.85 o 
  -3   8   3       41.05       37.55      2.40 o 
  -2   8   3       32.54       36.93      2.19 o 
  -1   8   3       11.03       12.95      1.91 o 
   0   8   3        8.02        7.89      1.86 o 
   1   8   3        9.97       13.94      2.01 o 
   2   8   3      196.80      195.68      4.76 o 
   3   8   3        3.70        4.44      1.87 o 
   4   8   3       91.31      105.62      3.88 o 
   5   8   3      175.08      176.30      4.79 o 
   6   8   3      115.09      116.13      4.83 o 
   7   8   3      127.09      142.14      5.32 o 
   8   8   3        0.04       -1.19      3.49 o 
   9   8   3      387.02      389.13      8.66 o 
  10   8   3      149.79      159.25      6.09 o 
  11   8   3       70.09       61.32      5.16 o 
  12   8   3       16.48        9.09      7.01 o 
  13   8   3       37.42       29.65      5.21 o 
 -15   9   3       35.00       27.10      5.03 o 
 -14   9   3      104.76      107.29      9.30 o 
 -13   9   3       21.62       22.07      3.25 o 
 -12   9   3      187.99      201.42      6.24 o 
 -11   9   3       56.72       67.04      5.61 o 
 -10   9   3      364.85      373.20      8.04 o 
  -9   9   3       67.53       62.74      4.19 o 
  -8   9   3      209.08      218.53      8.40 o 
  -7   9   3      211.04      228.90      5.89 o 
  -6   9   3       88.61       92.69      4.19 o 
  -5   9   3      145.10      157.91      4.91 o 
  -4   9   3        7.63        8.40      2.27 o 
  -3   9   3      354.54      359.17      7.11 o 
  -2   9   3       89.37       82.09      4.57 o 
  -1   9   3      551.64      524.85      8.81 o 
   0   9   3        6.46        3.74      2.06 o 
   1   9   3       27.29       27.22      2.68 o 
   2   9   3        4.29        2.62      2.07 o 
   3   9   3       42.02       50.21      4.32 o 
   4   9   3       32.31       35.71      3.04 o 
   5   9   3      366.18      393.79     15.95 o 
   6   9   3      591.43      618.15     13.99 o 
   7   9   3       21.06       18.08      3.18 o 
   8   9   3      368.15      357.16      8.41 o 
   9   9   3       39.28       38.22      4.01 o 
  10   9   3       47.09       40.89      4.19 o 
  11   9   3       57.18       53.15      8.26 o 
  12   9   3       64.55       53.76     10.62 o 
 -13  10   3       51.95       53.29      5.25 o 
 -12  10   3       24.77       28.88      3.53 o 
 -11  10   3      116.57      144.59      5.60 o 
 -10  10   3       35.69       36.47      3.51 o 
  -9  10   3       11.29       15.36      2.89 o 
  -8  10   3       18.94       22.10      3.00 o 
  -7  10   3        1.10        0.56      2.32 o 
  -6  10   3      288.72      320.83      7.11 o 
  -5  10   3       13.78       10.27      2.67 o 
  -4  10   3       21.48       21.73      2.80 o 
  -3  10   3       21.50       19.39      2.77 o 
  -2  10   3        9.28       10.83      2.47 o 
  -1  10   3       23.73       17.27      3.18 o 
   0  10   3       32.58       32.29      3.01 o 
   1  10   3       38.83       45.69      3.41 o 
   2  10   3      103.94       98.17      4.50 o 
   3  10   3        2.01       -1.52      2.21 o 
   4  10   3        3.55        4.13      3.43 o 
   5  10   3        0.42       -0.79      4.20 o 
   6  10   3       87.86       65.43      4.73 o 
   7  10   3        9.64        2.04      3.69 o 
   8  10   3       27.53       21.08      4.91 o 
   9  10   3       29.05       29.12      4.13 o 
  10  10   3       17.49       12.39      4.12 o 
 -11  11   3        1.90       -2.93      3.49 o 
 -10  11   3       82.50       95.96      4.94 o 
  -9  11   3        0.60       -2.59      2.59 o 
  -8  11   3      161.32      173.80      6.50 o 
  -7  11   3       66.74       74.52      6.10 o 
  -6  11   3        3.55        1.39      2.62 o 
  -5  11   3      249.38      241.41      6.48 o 
  -4  11   3      392.97      409.80      8.30 o 
  -3  11   3       34.66       35.75      4.84 o 
  -2  11   3       10.79        6.07      2.69 o 
  -1  11   3      430.77      432.61      8.50 o 
   0  11   3      167.18      167.67      5.52 o 
   1  11   3      135.61      126.98      5.11 o 
   2  11   3       84.40       77.71      4.59 o 
   3  11   3      118.63      114.95      5.01 o 
   4  11   3       61.69       61.97      6.27 o 
   5  11   3       71.55       78.54      9.00 o 
   6  11   3      366.99      364.61     13.39 o 
   7  11   3      112.21      120.22      6.16 o 
   8  11   3      212.57      207.67      7.53 o 
  -7  12   3       51.18       52.78      5.48 o 
  -6  12   3        2.29        1.63      3.53 o 
  -5  12   3       16.15       15.57      4.18 o 
  -4  12   3      270.67      260.52      9.09 o 
  -3  12   3        4.49        0.38      2.70 o 
  -2  12   3       19.24       15.32      3.02 o 
  -1  12   3       27.48       15.08      2.99 o 
   0  12   3       23.63       21.88      3.23 o 
   1  12   3        0.12       -1.94      2.61 o 
   2  12   3      182.57      190.13      6.03 o 
   3  12   3      138.55      142.74      9.15 o 
   4  12   3        3.00       -0.98      3.08 o 
   5  12   3       76.94       77.73      5.23 o 
 -20   0   4      173.11      162.70      7.11 o 
 -19   0   4       23.62       23.46      3.82 o 
 -18   0   4       47.08       41.22      4.89 o 
 -17   0   4       11.87       11.92      3.13 o 
 -16   0   4       11.88       13.69      3.03 o 
 -15   0   4       70.77       62.97      4.24 o 
 -14   0   4     2556.68     2644.06     35.63 o 
 -13   0   4       46.92       49.54      3.54 o 
 -12   0   4      831.32      768.13     12.79 o 
 -11   0   4       11.23       14.67      3.01 o 
 -10   0   4      183.35      176.31      4.50 o 
  -9   0   4       17.49       11.80      2.10 o 
  -8   0   4       78.79       76.22      3.58 o 
  -7   0   4     6870.26     6745.96    165.20 o 
  -6   0   4        0.81        2.26      1.55 o 
  -5   0   4     3350.37     3238.22     47.31 o 
  -4   0   4     1878.83     2069.90     49.42 o 
  -2   0   4      223.58      270.80      8.48 o 
  -1   0   4      916.40      866.63     12.02 o 
   0   0   4       16.17       36.34      1.97 o 
   1   0   4     3929.64     3953.68     47.70 o 
   2   0   4     2257.35     2230.94     34.97 o 
   3   0   4       84.93      108.93      8.82 o 
   4   0   4     2884.08     2940.77     35.44 o 
   5   0   4      128.99      143.82      3.38 o 
   6   0   4     1340.56     1188.66     76.84 o 
   8   0   4      255.04      227.40      7.80 o 
   9   0   4      580.10      576.21     13.77 o 
  10   0   4       10.31       17.82      3.74 o 
  11   0   4       23.18       31.23      4.59 o 
  12   0   4        7.91        3.73      3.70 o 
  13   0   4      139.78      158.96     21.89 o 
  14   0   4       12.25        5.90      7.72 o 
  15   0   4       85.60       74.63      7.23 o 
  16   0   4        3.74        4.80      5.06 o 
  17   0   4       14.31        4.50     13.80 o 
 -20   1   4        2.20        7.08      2.96 o 
 -19   1   4       10.42       10.61      2.44 o 
 -18   1   4        3.58        4.70      2.19 o 
 -17   1   4        0.04        0.73      1.96 o 
 -16   1   4       32.95       37.52      2.70 o 
 -15   1   4      281.47      285.63      5.44 o 
 -14   1   4       24.33       23.91      2.63 o 
 -13   1   4      239.59      238.89      4.28 o 
 -12   1   4       72.83       80.18      2.67 o 
 -11   1   4      407.06      412.81      5.32 o 
 -10   1   4       24.13       24.26      1.73 o 
  -9   1   4        5.06        5.40      1.13 o 
  -8   1   4     1343.25     1336.81     36.49 o 
  -7   1   4       31.07       28.05      5.31 o 
  -6   1   4      333.43      342.45      5.94 o 
  -5   1   4      241.15      234.39      5.16 o 
  -4   1   4      809.51      846.94     14.50 o 
  -3   1   4       80.24       83.86     14.30 o 
  -2   1   4        1.31       -0.68      0.94 o 
  -1   1   4       17.44       16.16      1.86 o 
   0   1   4      138.84      172.57      3.42 o 
   1   1   4       49.06       41.76      1.79 o 
   2   1   4     1878.23     1979.04     22.03 o 
   3   1   4      309.53      294.56      4.62 o 
   4   1   4       51.77       52.70      1.37 o 
   5   1   4      988.88      967.93      8.06 o 
   6   1   4      410.19      429.99      6.04 o 
   7   1   4       21.78       18.30      6.06 o 
   8   1   4      162.48      172.58      4.92 o 
   9   1   4        2.86        9.47      2.18 o 
  10   1   4        0.29       -0.97      4.22 o 
  11   1   4      376.49      344.47      7.84 o 
  12   1   4       23.41       18.65      3.06 o 
  13   1   4       21.81       21.99      4.54 o 
  14   1   4        0.69       -1.94      3.54 o 
  15   1   4       83.01       69.26      5.06 o 
  16   1   4       88.24       88.21      5.71 o 
  17   1   4      177.35      177.67      9.32 o 
 -20   2   4        7.11        3.21      2.67 o 
 -19   2   4       45.68       48.69      3.90 o 
 -18   2   4       15.52       18.10      2.52 o 
 -17   2   4        9.87       11.36      2.24 o 
 -16   2   4      691.41      699.99      8.75 o 
 -15   2   4      292.33      289.87      5.13 o 
 -14   2   4      204.04      217.88      4.30 o 
 -13   2   4      366.92      370.23      5.45 o 
 -12   2   4        0.14        0.96      1.26 o 
 -11   2   4      796.92      813.63      9.56 o 
 -10   2   4       38.33       25.52      2.26 o 
  -9   2   4       82.32       77.32      3.02 o 
  -8   2   4     1296.47     1279.36     15.73 o 
  -7   2   4      216.48      191.55      4.19 o 
  -6   2   4      103.98      101.54      3.71 o 
  -5   2   4      476.11      434.84     15.00 o 
  -4   2   4      533.11      494.47      7.52 o 
  -3   2   4     1299.74     1233.41     15.31 o 
  -2   2   4      178.47      160.21      2.64 o 
  -1   2   4      775.15      797.03      9.89 o 
   0   2   4       73.96       53.33      1.89 o 
   1   2   4      231.61      230.98      4.78 o 
   2   2   4     3569.74     3701.71     33.44 o 
   3   2   4        9.35       12.20      1.68 o 
   4   2   4      433.24      383.03      5.56 o 
   5   2   4      230.44      232.35      3.66 o 
   6   2   4      180.47      149.11      3.73 o 
   7   2   4      748.07      729.71     20.99 o 
   8   2   4        0.05       -0.68      1.75 o 
   9   2   4       65.19       77.81      3.96 o 
  10   2   4      166.81      177.00      5.55 o 
  11   2   4      778.76      738.22     12.17 o 
  12   2   4       64.77       62.84      4.28 o 
  13   2   4      523.22      525.18     10.45 o 
  14   2   4        2.99       -3.74      3.74 o 
  15   2   4      231.06      230.82      9.60 o 
  16   2   4      173.76      159.59      7.57 o 
  17   2   4        4.74        1.23      4.46 o 
 -20   3   4       56.27       54.24      4.57 o 
 -19   3   4        2.73        2.40      2.72 o 
 -18   3   4       32.44       30.96      2.84 o 
 -17   3   4      343.99      368.38      6.21 o 
 -16   3   4        6.38        6.73      1.92 o 
 -15   3   4      307.24      312.09      5.39 o 
 -14   3   4       44.76       42.59      2.69 o 
 -13   3   4      385.95      381.24      6.22 o 
 -12   3   4        3.09        3.07      1.95 o 
 -11   3   4      358.65      344.05      5.53 o 
 -10   3   4      315.33      324.08      6.78 o 
  -9   3   4       44.92       43.12      3.04 o 
  -8   3   4       41.44       39.80      2.95 o 
  -7   3   4      268.90      336.63      5.12 o 
  -6   3   4       66.55       49.47      2.23 o 
  -5   3   4      545.29      521.94      5.79 o 
  -4   3   4     5456.39     5541.97     47.54 o 
  -3   3   4      323.03      375.69      4.52 o 
  -2   3   4     1106.51     1146.28     10.27 o 
  -1   3   4      468.14      484.05      5.48 o 
   0   3   4      103.75      107.98      2.36 o 
   1   3   4       30.81       21.87      1.29 o 
   2   3   4      807.28      811.59      9.35 o 
   3   3   4     1187.80     1133.59     12.34 o 
   4   3   4      120.08      140.29      4.30 o 
   5   3   4      711.69      709.20      8.00 o 
   6   3   4        3.38        3.03      1.40 o 
   7   3   4       26.27       22.79      1.86 o 
   8   3   4      148.05      154.02      4.91 o 
   9   3   4      199.87      189.21      5.56 o 
  10   3   4        8.30        9.50      2.94 o 
  11   3   4      301.44      291.53      7.30 o 
  12   3   4      363.07      362.61      8.34 o 
  13   3   4       16.24       19.60      3.47 o 
  14   3   4      273.08      242.65      7.40 o 
  15   3   4      285.76      283.47     11.42 o 
  16   3   4       58.70       52.70      6.86 o 
 -19   4   4        7.44       10.10      4.57 o 
 -18   4   4       23.86       26.23      2.84 o 
 -17   4   4        0.59       -0.73      2.08 o 
 -16   4   4       32.90       36.85      2.87 o 
 -15   4   4        0.67        1.39      1.92 o 
 -14   4   4       12.22       13.81      2.08 o 
 -13   4   4        8.95        9.42      1.89 o 
 -12   4   4      228.86      231.16      8.94 o 
 -11   4   4      104.27      112.93      3.93 o 
 -10   4   4       43.63       36.25      3.46 o 
  -9   4   4       18.77       15.64      4.92 o 
  -8   4   4        0.74        1.40      1.16 o 
  -7   4   4      230.28      233.75      4.93 o 
  -6   4   4      140.15      139.42      3.72 o 
  -5   4   4      926.53      981.79     11.86 o 
  -4   4   4       78.85       92.45      2.47 o 
  -3   4   4        5.02        0.71      0.90 o 
  -2   4   4        1.23        1.05      0.87 o 
  -1   4   4       83.02       77.94      1.97 o 
   0   4   4      743.09      773.64      9.24 o 
   1   4   4      509.02      509.85      6.81 o 
   2   4   4       10.77        7.29      1.58 o 
   3   4   4        2.31        2.87      1.33 o 
   4   4   4        0.03        0.96      1.22 o 
   5   4   4      223.20      236.96      4.58 o 
   6   4   4       20.18       20.65      3.28 o 
   7   4   4      470.26      443.48      7.10 o 
   8   4   4      261.15      256.12      5.35 o 
   9   4   4        2.42       -0.86      2.25 o 
  10   4   4        1.63       -1.62      2.29 o 
  11   4   4        9.65        8.89      2.75 o 
  12   4   4       71.19       66.96      4.77 o 
  13   4   4        5.09       -0.05      4.11 o 
  14   4   4        2.89       -1.39      5.79 o 
  15   4   4        2.35       -4.06      4.48 o 
  16   4   4        2.25       -3.34      9.38 o 
 -19   5   4       33.09       36.77      4.07 o 
 -18   5   4       27.78       32.69      3.02 o 
 -17   5   4       99.38       95.82      4.41 o 
 -16   5   4       45.01       48.20      4.98 o 
 -15   5   4       29.91       34.73      2.94 o 
 -14   5   4       29.31       28.96      2.94 o 
 -13   5   4      195.78      196.18      4.85 o 
 -12   5   4       32.34       34.87      2.60 o 
 -11   5   4      816.03      771.64     14.55 o 
 -10   5   4      104.83      114.73      5.45 o 
  -9   5   4       78.88       70.80      3.94 o 
  -8   5   4      530.37      509.95      8.34 o 
  -7   5   4       44.52       47.43      2.49 o 
  -6   5   4     1038.90     1032.70     14.82 o 
  -4   5   4     1834.55     1779.71     26.83 o 
  -3   5   4      103.50       99.35      2.67 o 
  -2   5   4      111.62      116.00      3.05 o 
  -1   5   4     2057.48     2109.40     20.96 o 
   0   5   4      159.88      136.49      4.50 o 
   1   5   4     1332.57     1314.82     16.26 o 
   2   5   4      116.70      125.34      4.02 o 
   3   5   4      801.05      740.64     10.55 o 
   4   5   4       13.11       24.37      2.20 o 
   5   5   4      459.56      418.09      7.06 o 
   6   5   4      398.23      379.61      6.97 o 
   7   5   4      315.37      303.58      6.34 o 
   8   5   4      102.85       96.66      4.69 o 
   9   5   4        9.10        3.65      6.14 o 
  10   5   4        0.07       -0.32      2.55 o 
  11   5   4        0.65       -1.25      2.61 o 
  12   5   4      299.27      310.65      8.71 o 
  13   5   4       38.79       39.71      4.59 o 
  14   5   4      467.07      436.73     10.99 o 
  15   5   4        9.03        3.04      6.36 o 
 -18   6   4        2.55        2.41      4.76 o 
 -17   6   4       75.45       78.33      5.31 o 
 -16   6   4       86.34       99.69      5.36 o 
 -15   6   4        4.96        1.81      2.26 o 
 -14   6   4        4.87        4.37      2.10 o 
 -13   6   4       30.83       29.74      2.83 o 
 -12   6   4        0.66        2.79      1.74 o 
 -11   6   4        8.52       10.57      2.44 o 
 -10   6   4        0.95        1.12      1.97 o 
  -9   6   4      187.40      177.03      5.23 o 
  -8   6   4        0.84        1.93      1.78 o 
  -7   6   4      191.77      156.96      4.67 o 
  -6   6   4      104.23      120.66      4.10 o 
  -5   6   4      429.21      446.76      7.57 o 
  -4   6   4        7.27        6.39      1.53 o 
  -3   6   4      193.45      201.55      4.51 o 
  -2   6   4       78.62       79.68      3.20 o 
  -1   6   4       86.34       84.72      3.80 o 
   0   6   4       58.62       73.25      3.53 o 
   1   6   4       20.83       14.51      2.21 o 
   2   6   4      140.49      129.75      4.46 o 
   3   6   4        0.17       -1.18      1.75 o 
   4   6   4        0.02       -1.32      1.32 o 
   5   6   4     1339.38     1236.27     15.69 o 
   6   6   4      223.80      220.49      5.44 o 
   7   6   4       96.35       95.48      4.09 o 
   8   6   4       14.19       14.03      2.90 o 
   9   6   4      324.30      302.14      9.04 o 
  10   6   4        0.78       -0.37      3.41 o 
  11   6   4       35.26       28.97      9.96 o 
  12   6   4        0.51        3.43      3.28 o 
  13   6   4       90.43       99.89      6.07 o 
  14   6   4       36.65       31.30      4.53 o 
 -17   7   4      177.06      195.49      8.74 o 
 -16   7   4        9.39       11.06      3.91 o 
 -15   7   4      114.72      111.64      6.66 o 
 -14   7   4       92.44       88.90      7.32 o 
 -13   7   4      121.72      135.01      8.32 o 
 -12   7   4        0.03        1.51      3.38 o 
 -11   7   4      361.42      358.25      9.03 o 
 -10   7   4      824.57      794.94     14.19 o 
  -9   7   4       48.65       39.25      3.73 o 
  -8   7   4      902.00      888.26     14.92 o 
  -7   7   4        0.71        2.81      1.81 o 
  -6   7   4        1.17       -1.26      1.75 o 
  -5   7   4       30.79       33.06      2.49 o 
  -4   7   4        2.42        0.28      1.60 o 
  -3   7   4     1020.44     1046.79     12.71 o 
  -2   7   4     1672.57     1594.09     17.48 o 
  -1   7   4       97.92      109.20      7.57 o 
   0   7   4        6.01        6.01      2.41 o 
   1   7   4       23.00       20.75      2.54 o 
   2   7   4       67.90       62.34      3.67 o 
   3   7   4      314.26      321.22      7.07 o 
   4   7   4        0.46       -1.03      1.79 o 
   5   7   4     1439.41     1366.56     17.42 o 
   6   7   4       44.01       31.74      4.84 o 
   7   7   4      158.54      151.86      5.06 o 
   8   7   4       53.06       53.26      3.68 o 
   9   7   4       36.31       40.61      3.96 o 
  10   7   4      314.89      324.73     22.71 o 
  11   7   4       17.16       19.22      4.73 o 
  12   7   4      145.13      141.53      8.17 o 
  13   7   4       73.68       76.44      6.89 o 
  14   7   4        3.55        1.75      7.60 o 
 -16   8   4        3.08        2.50      3.72 o 
 -15   8   4        0.05       -4.08      4.08 o 
 -14   8   4      761.48      791.59     20.00 o 
 -13   8   4        2.12        1.59      3.86 o 
 -12   8   4      169.25      167.68     15.36 o 
 -11   8   4      136.16      160.82      9.72 o 
 -10   8   4       55.57       56.31      6.02 o 
  -9   8   4       93.03      109.93      7.33 o 
  -8   8   4       22.59       18.13      3.14 o 
  -7   8   4      672.71      644.13     12.47 o 
  -6   8   4      133.44      122.59      4.27 o 
  -5   8   4      231.31      230.68      5.44 o 
  -4   8   4      418.42      401.38      7.17 o 
  -3   8   4        4.02        6.00      1.92 o 
  -2   8   4      119.05      105.98      4.02 o 
  -1   8   4       12.96       16.86      2.62 o 
   0   8   4       35.32       33.71      3.13 o 
   1   8   4      209.71      178.53      5.61 o 
   2   8   4      361.51      355.78      7.79 o 
   3   8   4        0.57        6.35      3.91 o 
   4   8   4     1427.66     1348.54     27.85 o 
   5   8   4      176.20      188.93      5.34 o 
   6   8   4       59.35       70.55      3.93 o 
   7   8   4      115.32      105.49      7.08 o 
   8   8   4       29.23       28.85      3.33 o 
   9   8   4      307.88      307.00      8.62 o 
  10   8   4       40.08       49.67      9.34 o 
  11   8   4       85.86       94.70     10.18 o 
  12   8   4        0.27        0.26      4.23 o 
 -14   9   4        0.00        1.75      4.64 o 
 -13   9   4       10.18       16.34      5.29 o 
 -12   9   4       20.17       20.72      5.63 o 
 -11   9   4        2.78        0.22      4.03 o 
 -10   9   4       13.34        8.96      4.30 o 
  -9   9   4       16.97       22.22      4.92 o 
  -8   9   4        2.77        6.21      4.02 o 
  -7   9   4       64.30       82.34      7.66 o 
  -6   9   4       35.58       45.03      4.24 o 
  -5   9   4      120.89      110.25      5.65 o 
  -4   9   4      177.28      177.14      7.32 o 
  -3   9   4       24.16       17.77      3.30 o 
  -2   9   4       44.90       46.67      4.22 o 
  -1   9   4      742.98      726.67     13.67 o 
   0   9   4       60.62       63.09      4.60 o 
   1   9   4      255.69      253.02     10.44 o 
   2   9   4        6.48        4.79      3.61 o 
   3   9   4        0.93        1.11      2.36 o 
   4   9   4       58.41       58.53      3.52 o 
   5   9   4       43.04       48.79      4.08 o 
   6   9   4       64.66       69.10      4.10 o 
   7   9   4        1.31       -2.99      4.33 o 
   8   9   4       29.27       30.24      4.09 o 
   9   9   4       13.45       13.00      3.77 o 
  10   9   4        0.22       -4.37      4.37 o 
  11   9   4       85.78       83.37      8.25 o 
 -13  10   4      136.88      162.24     10.24 o 
 -12  10   4      103.88      136.91      9.39 o 
 -11  10   4        0.71       -3.93      3.93 o 
 -10  10   4        1.26       -1.35      4.26 o 
  -9  10   4        3.20        1.24      6.63 o 
  -8  10   4       61.93       57.30      6.65 o 
  -7  10   4      157.02      165.11     10.77 o 
  -6  10   4       44.68       56.17      8.59 o 
  -5  10   4      828.44      838.91     19.35 o 
  -4  10   4        0.78       -0.58      2.84 o 
  -3  10   4      197.02      204.85      7.43 o 
  -2  10   4       75.36       80.92      5.43 o 
  -1  10   4      192.24      178.61      9.30 o 
   0  10   4      411.03      409.01     10.25 o 
   1  10   4      106.20       98.28      5.87 o 
   2  10   4      880.78      872.04     20.39 o 
   3  10   4       57.68       47.96      5.73 o 
   4  10   4        6.80        1.67      3.92 o 
   5  10   4      201.02      180.65      9.17 o 
   6  10   4        6.36        0.21      3.20 o 
   7  10   4        0.31       -3.99      3.99 o 
   8  10   4      134.34      128.75      5.73 o 
   9  10   4        1.63        3.47      3.06 o 
 -10  11   4        6.30       10.31      5.06 o 
  -9  11   4        1.33       -3.57      4.83 o 
  -8  11   4        0.43       -4.21      4.21 o 
  -7  11   4        1.98       -3.38      4.23 o 
  -6  11   4        2.01        1.24      3.23 o 
  -5  11   4        4.14        8.02      3.43 o 
  -4  11   4       83.81       84.78      5.94 o 
  -3  11   4       21.74       17.23      3.71 o 
  -2  11   4      109.32      112.70      6.54 o 
  -1  11   4      170.69      160.88      7.10 o 
   0  11   4       21.14       17.79      4.06 o 
   1  11   4        7.06        2.37      3.58 o 
   2  11   4       87.12       92.39      7.56 o 
   3  11   4        8.62        2.01      4.05 o 
   4  11   4       17.51       10.11      4.51 o 
   5  11   4       17.18       10.53      7.46 o 
   6  11   4        5.42        0.78      4.34 o 
   7  11   4        0.19       -1.80      7.12 o 
  -6  12   4       55.94       47.08      5.52 o 
  -5  12   4       37.65       36.65      4.86 o 
  -4  12   4       50.91       51.99      5.39 o 
  -3  12   4       15.35        7.92      3.58 o 
  -2  12   4        9.78        3.51      3.53 o 
  -1  12   4      102.45      106.45      8.15 o 
   0  12   4       43.55       38.74      4.91 o 
   1  12   4       95.16       91.21      7.79 o 
   2  12   4       23.89       24.05     11.12 o 
   3  12   4        0.43        0.50      4.28 o 
 -20   1   5       70.20       73.29      5.62 o 
 -19   1   5        4.43        4.51      2.55 o 
 -18   1   5      165.04      176.13      5.34 o 
 -17   1   5       73.60       75.15      3.86 o 
 -16   1   5       51.22       46.79      3.09 o 
 -15   1   5      314.68      321.67      7.13 o 
 -14   1   5      439.17      440.95      8.37 o 
 -13   1   5       34.38       32.31      2.84 o 
 -12   1   5       96.92      101.38      4.05 o 
 -11   1   5      306.57      300.71      6.19 o 
 -10   1   5        1.05        2.20      1.51 o 
  -8   1   5      361.61      329.83     21.79 o 
  -7   1   5      989.27      923.48     13.93 o 
  -6   1   5      196.45      254.58      5.84 o 
  -5   1   5     1627.19     1656.41     21.56 o 
  -4   1   5      427.13      385.15      5.59 o 
  -3   1   5      935.77     1036.11     12.98 o 
  -2   1   5     4524.26     4730.59     47.66 o 
  -1   1   5       59.92       82.33      3.95 o 
   0   1   5      734.53      635.53      8.69 o 
   1   1   5      695.12      748.16      9.69 o 
   2   1   5      585.59      502.59      8.92 o 
   3   1   5       62.86       53.81      2.78 o 
   4   1   5      154.54      142.39      4.64 o 
   5   1   5      207.53      203.77      4.39 o 
   6   1   5      171.28      153.52      5.15 o 
   7   1   5      306.75      294.50      7.70 o 
   8   1   5      272.24      253.88      5.78 o 
   9   1   5      504.80      536.68      9.16 o 
  10   1   5      319.33      312.48      7.05 o 
  11   1   5      224.96      220.32      6.26 o 
  12   1   5      134.89      124.34      5.21 o 
  13   1   5        4.65        0.05      4.91 o 
  14   1   5        0.61       -5.12      6.11 o 
  15   1   5      380.33      384.05      9.41 o 
  16   1   5        3.77        1.74      5.93 o 
 -20   2   5        1.09        5.06      2.54 o 
 -19   2   5       49.73       49.17      3.48 o 
 -18   2   5        6.80       10.06      2.50 o 
 -17   2   5       74.25       80.34      3.87 o 
 -16   2   5       13.94       16.80      2.15 o 
 -15   2   5       20.97       18.62      2.78 o 
 -14   2   5      251.25      265.25      7.03 o 
 -13   2   5       91.12       79.43      4.02 o 
 -12   2   5       52.47       52.17      3.28 o 
 -11   2   5       70.82       79.21      3.68 o 
 -10   2   5       25.78       34.47      3.24 o 
  -9   2   5        7.45        1.78      1.72 o 
  -8   2   5       32.96       27.84      3.58 o 
  -7   2   5      336.28      369.26      9.19 o 
  -6   2   5      815.15      814.88     15.30 o 
  -5   2   5     1052.38     1115.37     17.82 o 
  -4   2   5     2482.23     2522.60     29.39 o 
  -3   2   5      242.91      233.14     13.61 o 
  -2   2   5      418.43      459.05      7.43 o 
  -1   2   5      340.42      307.13      5.93 o 
   0   2   5      745.05      792.78     10.51 o 
   1   2   5      317.93      354.15      6.83 o 
   2   2   5     2473.06     2537.57     33.88 o 
   3   2   5       94.35       75.21      3.56 o 
   4   2   5        0.40        0.93      1.05 o 
   5   2   5      943.70      873.25     11.85 o 
   6   2   5      323.99      315.03      7.90 o 
   7   2   5      133.97      126.35      3.85 o 
   8   2   5      539.52      531.52      8.79 o 
   9   2   5       42.25       45.32      3.41 o 
  10   2   5       26.94       28.11      2.95 o 
  11   2   5       14.99       10.55      2.73 o 
  12   2   5      129.75      134.83      9.38 o 
  13   2   5       16.14       10.64      5.03 o 
  14   2   5       18.39        6.27      5.29 o 
  15   2   5       10.45        0.19      7.91 o 
  16   2   5        0.02       -8.92      9.78 o 
 -20   3   5        2.28        7.17      3.48 o 
 -19   3   5       14.63       23.30      4.06 o 
 -18   3   5       26.52       32.62      3.58 o 
 -17   3   5        0.07        3.71      2.63 o 
 -16   3   5       64.39       62.27      4.17 o 
 -15   3   5       69.31       66.61      4.11 o 
 -14   3   5      176.44      182.99      5.58 o 
 -13   3   5      223.58      215.06      6.37 o 
 -12   3   5      579.77      580.85     10.49 o 
 -11   3   5      679.95      684.33     11.33 o 
 -10   3   5       99.16      111.46      4.38 o 
  -9   3   5      293.35      288.64      7.37 o 
  -8   3   5       68.50       67.28      4.98 o 
  -7   3   5       10.84       26.80      3.40 o 
  -6   3   5     2605.01     2659.43     31.72 o 
  -5   3   5     1246.28     1200.14     13.29 o 
  -4   3   5       15.26       31.85      2.26 o 
  -3   3   5      150.77      161.04      4.12 o 
  -2   3   5      427.15      460.19      6.30 o 
  -1   3   5       26.31       26.81      1.45 o 
   0   3   5       72.74       48.22      2.80 o 
   1   3   5       13.45        8.97      1.10 o 
   2   3   5      507.73      490.96      6.37 o 
   3   3   5        1.02        2.12      1.50 o 
   4   3   5      439.67      441.11     10.44 o 
   5   3   5       48.62       42.56      3.88 o 
   6   3   5     1142.80     1083.56     17.74 o 
   7   3   5      278.21      281.00      5.68 o 
   8   3   5      147.20      151.31      4.56 o 
   9   3   5      371.28      355.97      7.25 o 
  10   3   5       90.57       92.47      4.37 o 
  11   3   5       13.57       12.37      2.77 o 
  12   3   5       96.83       93.10      5.15 o 
  13   3   5       87.05       87.29      7.96 o 
  14   3   5        0.63       -2.92      2.92 o 
  15   3   5       62.62       69.17      9.97 o 
 -19   4   5      109.08      110.77      6.28 o 
 -18   4   5        8.65        5.61      3.24 o 
 -17   4   5      143.02      165.22      6.66 o 
 -16   4   5       62.25       58.84      4.58 o 
 -15   4   5      983.50      997.65     16.04 o 
 -14   4   5       56.57       59.69      4.30 o 
 -13   4   5      109.63      115.39      5.17 o 
 -12   4   5     1083.76     1052.93     15.73 o 
 -11   4   5      154.98      136.31      5.76 o 
 -10   4   5      659.42      659.67     12.66 o 
  -9   4   5      241.30      244.39      7.00 o 
  -8   4   5      864.97      835.42     15.74 o 
  -7   4   5      520.13      516.22      9.37 o 
  -6   4   5        9.57        6.22      1.77 o 
  -5   4   5      271.89      275.31      5.36 o 
  -4   4   5      133.28       94.59      2.39 o 
  -3   4   5      340.54      291.16      3.69 o 
  -2   4   5       23.42       27.07      1.24 o 
  -1   4   5      284.54      256.23      3.97 o 
   0   4   5        6.10        0.31      1.44 o 
   1   4   5      192.61      189.92      4.62 o 
   2   4   5      600.45      617.52      9.23 o 
   3   4   5      733.65      714.84     13.54 o 
   4   4   5      119.52      124.61      5.63 o 
   5   4   5      760.33      735.81     13.77 o 
   6   4   5      918.46      922.35     14.50 o 
   7   4   5      373.93      337.13      8.93 o 
   8   4   5      472.65      470.03      8.15 o 
   9   4   5       76.58       75.05      4.74 o 
  10   4   5      494.10      476.97      9.72 o 
  11   4   5      498.95      486.11     10.14 o 
  12   4   5       42.92       48.17      4.16 o 
  13   4   5        3.22        6.27      4.48 o 
  14   4   5        5.58        1.74      3.24 o 
  15   4   5        0.02       -4.19      4.19 o 
 -19   5   5        3.08        2.47      4.42 o 
 -18   5   5       47.53       49.17      4.67 o 
 -17   5   5       12.47       12.07      3.45 o 
 -16   5   5        0.17        0.47      3.70 o 
 -15   5   5       11.14        9.52      3.08 o 
 -14   5   5      223.22      220.36      7.04 o 
 -13   5   5        1.91       -2.03      2.86 o 
 -12   5   5      159.50      145.36      6.34 o 
 -11   5   5       51.32       53.17      4.33 o 
 -10   5   5      133.15      120.35      4.50 o 
  -9   5   5       52.44       62.47      3.49 o 
  -8   5   5      436.52      430.27      9.88 o 
  -7   5   5       69.33       70.71      3.38 o 
  -6   5   5      921.55      929.72     14.13 o 
  -5   5   5       43.49       44.62      3.15 o 
  -4   5   5     1142.34     1147.50     15.15 o 
  -3   5   5      560.37      509.29      8.24 o 
  -2   5   5      314.35      318.51      6.23 o 
  -1   5   5       32.05       35.61      3.16 o 
   0   5   5       29.71       34.72      3.03 o 
   1   5   5        4.64        7.91      2.21 o 
   2   5   5        0.35       -0.40      1.83 o 
   3   5   5      308.88      273.45      9.43 o 
   4   5   5       15.22       18.37      3.90 o 
   5   5   5        2.89        4.39      3.28 o 
   6   5   5      865.59      827.13     18.78 o 
   7   5   5       70.44       65.56     11.78 o 
   8   5   5       20.21       12.18      2.30 o 
   9   5   5        6.01        5.48      2.34 o 
  10   5   5      159.79      150.24      5.55 o 
  11   5   5       30.06       25.13      3.32 o 
  12   5   5       45.09       49.09      4.96 o 
  13   5   5       16.99       16.46      3.62 o 
  14   5   5       25.60       23.41      3.99 o 
 -18   6   5        1.22        1.82      3.53 o 
 -17   6   5       95.68       87.69      5.86 o 
 -16   6   5       65.01       66.71      5.59 o 
 -15   6   5      154.91      143.47      6.78 o 
 -14   6   5      338.98      349.28      9.12 o 
 -13   6   5       21.88       22.16      3.32 o 
 -12   6   5        2.38        4.27      2.34 o 
 -11   6   5       76.24       64.65      4.31 o 
 -10   6   5        0.22        0.48      1.90 o 
  -9   6   5      109.17       97.68      4.87 o 
  -8   6   5      387.17      399.31      8.83 o 
  -7   6   5       22.98       17.49      2.69 o 
  -6   6   5     1433.92     1404.75     19.86 o 
  -5   6   5      115.96       99.31      4.19 o 
  -4   6   5     1351.61     1268.57     16.48 o 
  -3   6   5      794.43      779.91     11.49 o 
  -2   6   5      185.78      177.76      5.08 o 
  -1   6   5     1613.00     1572.32     23.29 o 
   0   6   5      417.14      412.57      9.16 o 
   1   6   5      284.98      273.19      7.32 o 
   2   6   5      838.39      709.35     12.74 o 
   3   6   5       66.24       78.58      9.71 o 
   4   6   5      127.97      135.28     11.93 o 
   5   6   5      246.19      263.44     10.16 o 
   6   6   5       56.40       77.85      9.99 o 
   7   6   5        6.93        7.34      4.30 o 
   8   6   5      190.27      200.63     18.63 o 
   9   6   5        2.66       -1.53     10.82 o 
  10   6   5       11.45        9.47      2.76 o 
  11   6   5        9.07        5.09      2.96 o 
  12   6   5       94.38      107.42      5.52 o 
  13   6   5       69.89       74.08      6.96 o 
 -17   7   5       80.66       80.44      6.39 o 
 -16   7   5        0.47       -0.42      3.55 o 
 -15   7   5      150.59      165.91      7.90 o 
 -14   7   5        3.20        7.27      4.36 o 
 -13   7   5        0.06       -1.73      2.62 o 
 -12   7   5        2.76        3.17      2.67 o 
 -11   7   5       66.56       49.31      4.28 o 
 -10   7   5       39.43       47.96      6.51 o 
  -9   7   5       58.71       43.73      3.88 o 
  -8   7   5        0.01       -0.35      2.23 o 
  -7   7   5      141.34      154.81      5.86 o 
  -6   7   5       79.74       61.74      5.03 o 
  -5   7   5      612.46      589.62     10.05 o 
  -4   7   5      320.69      300.36      6.83 o 
  -3   7   5      548.65      509.28      9.11 o 
  -2   7   5      751.87      687.85     13.20 o 
  -1   7   5       10.17        7.17      2.64 o 
   0   7   5      434.07      417.68      9.64 o 
   1   7   5      855.66      802.72     14.48 o 
   2   7   5       37.16       48.32      6.21 o 
   3   7   5       54.79       59.25      6.01 o 
   4   7   5        9.72       10.24      4.52 o 
   5   7   5       89.41       94.68      8.12 o 
   6   7   5       78.19       69.96      6.81 o 
   7   7   5       73.51       66.24      9.62 o 
   8   7   5        6.30       -4.38     10.48 o 
   9   7   5       96.95      121.39     17.10 o 
  10   7   5      119.88      121.19     18.70 o 
  11   7   5       75.84       87.52      8.13 o 
  12   7   5       20.25       17.17      3.47 o 
 -16   8   5        9.84       10.71      6.49 o 
 -15   8   5       67.19       62.16      7.09 o 
 -14   8   5       81.41       92.92      8.07 o 
 -13   8   5      125.78      154.89      9.12 o 
 -12   8   5      162.38      145.93      8.67 o 
 -11   8   5       44.19       56.57      6.21 o 
 -10   8   5      157.15      171.63      6.68 o 
  -9   8   5        9.13       12.76      3.03 o 
  -8   8   5      112.16      111.32      5.57 o 
  -7   8   5      162.93      182.06      7.93 o 
  -6   8   5       73.95       65.60      4.10 o 
  -5   8   5       59.94       46.37      3.45 o 
  -4   8   5      227.96      208.83      6.01 o 
  -3   8   5       28.84       33.02      3.16 o 
  -2   8   5       24.97       25.76      3.77 o 
  -1   8   5       62.45       66.20      4.80 o 
   0   8   5      185.99      181.99      6.84 o 
   1   8   5      199.88      186.77      6.86 o 
   2   8   5        2.01        5.21      5.12 o 
   3   8   5       46.52       61.30      6.55 o 
   4   8   5       11.46       12.76      7.99 o 
   5   8   5       88.98       89.04      7.83 o 
   6   8   5      448.63      449.62     14.82 o 
   7   8   5       50.26       39.28     10.18 o 
   8   8   5      253.55      255.20     21.51 o 
   9   8   5       91.16       97.39     17.06 o 
  10   8   5        5.61       10.50     14.74 o 
  11   8   5       12.15      -13.54     14.37 o 
 -14   9   5      138.13      152.77      9.99 o 
 -13   9   5       61.81       68.33      7.52 o 
 -12   9   5       48.92       44.14      6.26 o 
 -11   9   5      179.91      183.47      9.74 o 
 -10   9   5       49.44       49.74      6.46 o 
  -9   9   5      419.27      410.23     13.61 o 
  -8   9   5      243.61      245.25     12.68 o 
  -7   9   5       99.77      115.39      9.60 o 
  -6   9   5        1.47       -0.23      3.40 o 
  -5   9   5       49.74       41.43      5.71 o 
  -4   9   5       91.69       85.56      6.57 o 
  -3   9   5      240.40      235.46     18.36 o 
  -2   9   5      305.11      275.11     10.10 o 
  -1   9   5       12.56        6.44      3.18 o 
   0   9   5       17.59       27.84      7.69 o 
   1   9   5        3.19        1.85      2.99 o 
   2   9   5      110.62      144.71     22.26 o 
   3   9   5       41.61       51.40     17.58 o 
   4   9   5      535.33      517.32     35.07 o 
   5   9   5      101.37      119.35     12.24 o 
   6   9   5      147.21      175.28     10.49 o 
   7   9   5       74.27       72.17      8.20 o 
   8   9   5       60.57       64.25     15.79 o 
   9   9   5      328.33      328.47     26.23 o 
  10   9   5       97.90       75.52     18.45 o 
 -12  10   5       31.35       23.52      5.79 o 
 -11  10   5       35.02       32.75      6.13 o 
 -10  10   5       45.70       42.25      6.45 o 
  -9  10   5      123.12      138.07      9.17 o 
  -8  10   5       35.04       45.58      6.26 o 
  -7  10   5       12.85       14.33      4.82 o 
  -6  10   5        2.88        7.54      4.50 o 
  -5  10   5       13.32        9.55      4.31 o 
  -4  10   5        0.00       -1.14      3.65 o 
  -3  10   5       19.92       25.02      4.97 o 
  -2  10   5        5.66        7.65      4.07 o 
  -1  10   5       17.65       14.90      4.41 o 
   0  10   5        1.71        0.75      3.57 o 
   1  10   5        0.10       -4.61      4.61 o 
   2  10   5        8.66       -0.57      5.21 o 
   3  10   5        0.45       -4.70      4.70 o 
   4  10   5       52.04       48.00      8.92 o 
   5  10   5       71.58       67.22      9.86 o 
   6  10   5       49.61       51.27      9.35 o 
   7  10   5        4.18        5.64      6.66 o 
 -10  11   5        7.05        0.56      6.41 o 
  -9  11   5      114.60      124.82      9.66 o 
  -8  11   5       71.06       83.55     16.74 o 
  -7  11   5       28.78       26.65      5.82 o 
  -6  11   5      209.88      222.83     18.45 o 
  -5  11   5      300.28      316.14     12.35 o 
  -4  11   5      201.78      205.17     10.11 o 
  -3  11   5       28.94       28.30      5.50 o 
  -2  11   5      108.18       95.36      7.90 o 
  -1  11   5        0.27        4.11      4.01 o 
   0  11   5      244.51      232.74     15.28 o 
   1  11   5        1.64        9.91      6.05 o 
   2  11   5       89.48       84.30     11.39 o 
   3  11   5       44.49       55.06      9.86 o 
   4  11   5       61.36       49.23      9.39 o 
   5  11   5       64.33       59.83     10.51 o 
  -5  12   5        8.26        0.34      4.22 o 
  -4  12   5       56.75       73.89      7.98 o 
  -3  12   5       85.49       82.65      7.80 o 
  -2  12   5        7.58       -0.85      4.25 o 
  -1  12   5        8.18       -1.15      5.81 o 
   0  12   5       18.32       14.53      7.20 o 
 -20   0   6       51.96       56.90      7.35 o 
 -19   0   6      141.39      150.02      9.73 o 
 -18   0   6      364.63      356.36     13.78 o 
 -17   0   6      107.21      103.83      8.13 o 
 -16   0   6      338.31      325.61     12.37 o 
 -15   0   6       97.26       94.34      7.58 o 
 -14   0   6      224.77      219.95      9.83 o 
 -13   0   6      600.70      576.01     16.32 o 
 -12   0   6      132.67      137.50      9.96 o 
 -11   0   6     1093.13     1044.60     20.31 o 
 -10   0   6       33.58       34.68      6.97 o 
  -9   0   6      419.13      452.77     16.20 o 
  -8   0   6      807.97      777.72     15.50 o 
  -7   0   6      178.75      161.63      5.99 o 
  -6   0   6     3774.35     3824.91     56.47 o 
  -5   0   6       31.25       17.40      4.08 o 
  -4   0   6       30.73       20.20      1.40 o 
  -3   0   6      217.13      268.34      6.71 o 
  -2   0   6       77.09      120.32      3.83 o 
  -1   0   6      761.74      663.94     15.97 o 
   0   0   6     2105.20     2180.64     28.05 o 
   1   0   6     2077.62     2055.87     26.35 o 
   2   0   6      773.93      755.16     14.00 o 
   3   0   6     1257.29     1279.24     39.09 o 
   4   0   6     1023.65      973.83     32.97 o 
   5   0   6       21.11       18.82      8.18 o 
   6   0   6     1849.03     1849.51     55.15 o 
   7   0   6      112.21       99.96     12.63 o 
   8   0   6      192.47      222.20      6.95 o 
   9   0   6       19.14       21.91      3.30 o 
  10   0   6      169.97      166.33     11.94 o 
  11   0   6      969.40      937.31     19.64 o 
  12   0   6      458.18      421.89     25.65 o 
  13   0   6       43.59       40.85     13.20 o 
  14   0   6      669.28      648.23     16.76 o 
  15   0   6       26.49        7.99     15.25 o 
 -20   1   6       30.54       26.72      4.33 o 
 -19   1   6       36.89       35.87      4.45 o 
 -18   1   6        5.41        8.98      3.35 o 
 -17   1   6        1.42        2.26      2.93 o 
 -16   1   6       90.54       87.89      7.89 o 
 -15   1   6      114.06      112.36      5.56 o 
 -14   1   6        8.52        8.64      2.26 o 
 -13   1   6       51.19       53.49      3.43 o 
 -12   1   6       11.86       11.84      2.41 o 
 -11   1   6      495.51      498.53      9.17 o 
 -10   1   6       31.16       33.21      3.04 o 
  -9   1   6     1202.98     1249.75     18.56 o 
  -8   1   6      112.35      123.90      4.71 o 
  -7   1   6      445.43      449.16      8.68 o 
  -6   1   6        1.44       -0.45      1.52 o 
  -5   1   6        0.34        0.75      1.05 o 
  -4   1   6       10.46       12.54      1.31 o 
  -3   1   6      372.75      372.28      5.39 o 
  -2   1   6        1.61        5.26      1.34 o 
  -1   1   6       20.72       24.30      1.83 o 
   0   1   6        0.23       -0.32      0.91 o 
   1   1   6      448.76      442.10      8.78 o 
   2   1   6      281.97      294.98      7.68 o 
   3   1   6       30.86       31.72      5.11 o 
   4   1   6      146.48      155.98      9.52 o 
   5   1   6      979.44      937.66     23.12 o 
   6   1   6        0.32        1.32      1.86 o 
   7   1   6       59.25       55.24      3.82 o 
   8   1   6       85.33       76.00      4.56 o 
   9   1   6       51.84       45.44      4.15 o 
  10   1   6       11.51       14.90      3.04 o 
  11   1   6        2.15       -1.02      2.35 o 
  12   1   6       84.21       80.34      6.37 o 
  13   1   6        5.06        5.64      3.87 o 
  14   1   6       82.56       83.47      8.35 o 
  15   1   6       90.19       86.66     14.26 o 
 -20   2   6       67.51       65.50      5.42 o 
 -19   2   6       25.02       35.71      5.09 o 
 -18   2   6       35.08       34.96      4.31 o 
 -17   2   6      832.62      825.51     15.40 o 
 -16   2   6      182.05      192.38      6.06 o 
 -15   2   6      250.80      245.41      8.34 o 
 -14   2   6        0.27        2.82      2.36 o 
 -13   2   6        1.36       -0.02      2.02 o 
 -12   2   6       28.39       30.05      3.84 o 
 -11   2   6       90.34       80.27      4.09 o 
 -10   2   6      258.75      246.36      6.13 o 
  -9   2   6      399.42      402.24      8.75 o 
  -8   2   6      795.32      775.23     12.99 o 
  -7   2   6        0.85        3.76      1.77 o 
  -6   2   6      371.34      388.24      9.50 o 
  -5   2   6      358.86      343.40      8.59 o 
  -4   2   6      340.90      307.97      7.79 o 
  -3   2   6      161.28      170.23      4.87 o 
  -2   2   6     1074.04     1057.85     13.99 o 
  -1   2   6       30.80       49.11      2.60 o 
   0   2   6       23.91       36.69      2.51 o 
   1   2   6       28.65       31.16      1.94 o 
   2   2   6      722.40      617.86     36.14 o 
   3   2   6      726.60      707.86     18.10 o 
   4   2   6        0.09        1.52      4.61 o 
   5   2   6     1308.49     1248.65     19.13 o 
   6   2   6        5.84        7.09      2.32 o 
   7   2   6       18.55       13.63      2.83 o 
   8   2   6       11.54       14.23      3.05 o 
   9   2   6      116.08      119.91      5.96 o 
  10   2   6       95.36      104.09      7.09 o 
  11   2   6      329.38      342.98      7.45 o 
  12   2   6      225.19      202.03      8.80 o 
  13   2   6        0.06       -3.37      5.58 o 
  14   2   6      120.71      111.61     11.17 o 
  15   2   6      228.03      212.20     17.09 o 
 -19   3   6       93.43       80.48      6.61 o 
 -18   3   6      251.03      255.54      8.10 o 
 -17   3   6       31.22       36.94      4.04 o 
 -16   3   6      467.27      467.14     10.44 o 
 -15   3   6       26.23       28.85      3.53 o 
 -14   3   6       16.20       16.19      2.97 o 
 -13   3   6        8.07        9.38      2.50 o 
 -12   3   6       11.72       12.46      2.54 o 
 -11   3   6       58.61       60.44      3.85 o 
 -10   3   6      543.42      538.11      9.67 o 
  -9   3   6      401.97      400.28      8.95 o 
  -8   3   6     1461.46     1428.84     19.28 o 
  -7   3   6      289.00      268.50      6.15 o 
  -6   3   6      108.87      128.21      4.20 o 
  -5   3   6       83.27       80.16      3.43 o 
  -4   3   6      635.90      614.90      7.53 o 
  -3   3   6       48.50       50.10      2.54 o 
  -2   3   6      188.30      180.33      4.98 o 
  -1   3   6      541.03      500.01      8.78 o 
   0   3   6       24.65       20.78      2.13 o 
   1   3   6      889.81      851.01     12.96 o 
   2   3   6      767.99      739.49     10.86 o 
   3   3   6       16.73       18.09      1.78 o 
   4   3   6     1034.43      974.96     16.23 o 
   5   3   6      343.02      318.26     16.87 o 
   6   3   6       43.55       45.56      3.66 o 
   7   3   6        5.93        3.64      3.76 o 
   8   3   6       49.07       51.92      4.39 o 
   9   3   6      400.88      370.44      9.91 o 
  10   3   6      370.69      349.44      9.93 o 
  11   3   6      411.72      411.47      9.92 o 
  12   3   6      179.72      186.29      6.03 o 
  13   3   6       94.28       87.85      4.87 o 
  14   3   6        4.79        1.88      3.30 o 
 -19   4   6        0.13        1.37      3.23 o 
 -18   4   6        1.97        1.33      3.03 o 
 -17   4   6        1.89       -1.45      2.90 o 
 -16   4   6       16.23       13.69      3.35 o 
 -15   4   6        1.35       -0.31      2.59 o 
 -14   4   6       29.52       27.68      3.47 o 
 -13   4   6        8.82        7.62      3.08 o 
 -12   4   6        5.58        5.36      2.38 o 
 -11   4   6      222.29      197.47      5.97 o 
 -10   4   6        6.91        7.60      1.96 o 
  -9   4   6       70.15       66.74      3.89 o 
  -8   4   6       64.00       67.47      3.89 o 
  -7   4   6       17.68       27.04      2.65 o 
  -6   4   6       53.02       62.83      6.11 o 
  -5   4   6       75.94       78.81      2.69 o 
  -4   4   6      155.28      151.08      4.01 o 
  -3   4   6        2.29        0.44      1.25 o 
  -2   4   6      155.19      157.26      5.10 o 
  -1   4   6      654.83      662.54     10.06 o 
   0   4   6      235.81      223.92      7.20 o 
   1   4   6        4.30        4.60      1.72 o 
   2   4   6      104.64       83.38      3.59 o 
   3   4   6       24.95       24.77      2.31 o 
   4   4   6       89.24       82.39      3.95 o 
   5   4   6      101.25      100.72      5.60 o 
   6   4   6       66.22       60.55      4.76 o 
   7   4   6        0.30       -0.06      3.04 o 
   8   4   6        2.03       -1.36      2.91 o 
   9   4   6        0.14        1.60      3.32 o 
  10   4   6        1.81        2.51      3.72 o 
  11   4   6       12.61       13.67      4.30 o 
  12   4   6       11.75        7.46      7.58 o 
  13   4   6       36.99       27.56      5.49 o 
  14   4   6        3.51       -0.32     13.56 o 
 -18   5   6      244.56      244.06      8.24 o 
 -17   5   6        9.05       15.51      3.64 o 
 -16   5   6       40.39       53.24      4.69 o 
 -15   5   6        0.04       -0.20      2.71 o 
 -14   5   6       93.48      107.52      5.51 o 
 -13   5   6       20.39       22.37      3.24 o 
 -12   5   6      325.51      309.66     13.87 o 
 -11   5   6       30.32       25.76      2.80 o 
 -10   5   6       88.24       83.70      4.10 o 
  -9   5   6        2.16        2.31      1.97 o 
  -8   5   6      220.93      215.29     12.18 o 
  -7   5   6     2314.72     2252.18     36.74 o 
  -6   5   6      134.19      147.49      5.22 o 
  -5   5   6     1342.55     1315.51     16.82 o 
  -4   5   6       61.91       66.46      3.68 o 
  -3   5   6       73.82       74.74      3.58 o 
  -2   5   6      279.25      271.75      7.29 o 
  -1   5   6      889.47      840.12     14.23 o 
   0   5   6      972.64      950.47     15.43 o 
   1   5   6     1504.63     1463.87     28.18 o 
   2   5   6     1730.87     1643.31     30.88 o 
   3   5   6       65.40       71.45      6.29 o 
   4   5   6      293.03      259.95      9.57 o 
   5   5   6       18.83       19.95      2.78 o 
   6   5   6      126.58      129.86      6.71 o 
   7   5   6       49.22       47.33      6.94 o 
   8   5   6       70.28       76.97      9.03 o 
   9   5   6       11.99       15.49      4.26 o 
  10   5   6       47.07       43.53      5.63 o 
  11   5   6       27.88       25.85      5.28 o 
  12   5   6       78.21       70.84      7.12 o 
  13   5   6      135.87      122.67      8.56 o 
 -18   6   6        1.06        7.52      3.92 o 
 -17   6   6       45.31       38.00      4.72 o 
 -16   6   6        3.25        1.34      2.70 o 
 -15   6   6        2.10        1.55      3.45 o 
 -14   6   6      120.44      106.81      5.67 o 
 -13   6   6       14.09       12.47      3.04 o 
 -12   6   6       53.13       46.87      4.12 o 
 -11   6   6       19.68       22.05      3.23 o 
 -10   6   6       27.36       20.88      3.10 o 
  -9   6   6       35.93       30.30      3.33 o 
  -8   6   6      142.77      131.94     10.11 o 
  -7   6   6       11.07       14.16      2.69 o 
  -6   6   6      159.00      155.88      6.24 o 
  -5   6   6      899.62      885.82     14.45 o 
  -4   6   6       59.83       59.03      3.52 o 
  -3   6   6      128.69      137.75      6.75 o 
  -2   6   6        6.43       10.61      2.65 o 
  -1   6   6      227.61      234.82      7.07 o 
   0   6   6       87.72       93.86      4.90 o 
   1   6   6       42.06       40.63      6.88 o 
   2   6   6     1273.40     1173.36     24.47 o 
   3   6   6      111.02      101.98      6.90 o 
   4   6   6      332.10      310.59     11.00 o 
   5   6   6       13.82       11.31      4.07 o 
   6   6   6      443.50      465.55     24.72 o 
   7   6   6       54.80       40.48      5.07 o 
   8   6   6      145.16      124.31      7.61 o 
   9   6   6        1.52       -3.64      3.64 o 
  10   6   6        0.55        0.82      4.06 o 
  11   6   6       23.70       19.36      5.38 o 
  12   6   6        4.31       -7.25      9.60 o 
 -17   7   6       16.41       16.09      4.93 o 
 -16   7   6       97.92       90.12      7.28 o 
 -15   7   6       83.80       90.11      5.34 o 
 -14   7   6      150.91      171.50      9.15 o 
 -13   7   6       21.92       20.18      4.82 o 
 -12   7   6      100.84      112.46      7.56 o 
 -11   7   6       12.56       12.56      3.10 o 
 -10   7   6      385.70      362.08      9.19 o 
  -9   7   6      557.93      550.73     11.38 o 
  -8   7   6      248.60      262.08      7.57 o 
  -7   7   6      156.01      160.64      7.92 o 
  -6   7   6        0.27        2.09      2.33 o 
  -5   7   6       24.10       20.88      2.72 o 
  -4   7   6      146.97      153.53      5.77 o 
  -3   7   6      295.96      298.33      6.93 o 
  -2   7   6       43.22       43.47      4.05 o 
  -1   7   6       83.05       91.12      5.27 o 
   0   7   6       45.83       41.61      8.22 o 
   1   7   6      161.74      180.80     10.51 o 
   2   7   6      481.05      473.62     14.10 o 
   3   7   6      281.57      263.87     10.61 o 
   4   7   6       88.02      101.54      7.74 o 
   5   7   6       97.78       88.41      7.24 o 
   6   7   6       21.42       36.95     11.48 o 
   7   7   6       50.64       69.22     13.67 o 
   8   7   6      459.83      494.71     27.77 o 
   9   7   6       79.26       81.59      7.30 o 
  10   7   6      131.81      122.81      8.64 o 
  11   7   6      199.37      178.55     10.15 o 
 -15   8   6       95.76      103.91      8.68 o 
 -14   8   6      262.13      306.63     22.57 o 
 -13   8   6       37.45       46.30      6.45 o 
 -12   8   6        0.03       -1.73      2.77 o 
 -11   8   6      135.13      133.69      6.27 o 
 -10   8   6      272.49      282.46      8.52 o 
  -9   8   6      312.52      281.56      8.33 o 
  -8   8   6      336.04      334.35      8.03 o 
  -7   8   6       49.84       57.96      3.97 o 
  -6   8   6      231.17      235.17      6.62 o 
  -5   8   6      280.33      252.24      6.83 o 
  -4   8   6      139.99      141.83      5.31 o 
  -3   8   6       17.92       18.15      3.37 o 
  -2   8   6        4.34        9.65      3.01 o 
  -1   8   6       32.55       25.83      3.67 o 
   0   8   6      132.48      139.49      8.20 o 
   1   8   6       27.31       36.78      5.52 o 
   2   8   6        6.68       13.85      4.90 o 
   3   8   6      814.37      774.32     38.12 o 
   4   8   6      401.35      417.70     14.08 o 
   5   8   6      172.77      178.16     13.24 o 
   6   8   6       24.95       27.84      6.71 o 
   7   8   6        0.17        3.69     11.59 o 
   8   8   6       21.37       46.52     14.66 o 
   9   8   6        0.07        9.79     14.06 o 
  10   8   6        0.21        1.34     10.34 o 
 -14   9   6       86.00      108.80     15.62 o 
 -13   9   6       13.31       11.24      6.30 o 
 -12   9   6        4.87        6.89      8.91 o 
 -11   9   6       35.58       34.70      5.87 o 
 -10   9   6        2.33        2.35      4.12 o 
  -9   9   6      261.99      265.42     10.06 o 
  -8   9   6        4.70        9.96      3.18 o 
  -7   9   6        4.51        0.75      2.72 o 
  -6   9   6      116.21      126.81      6.11 o 
  -5   9   6      250.89      246.35      7.04 o 
  -4   9   6      100.26      101.28      5.04 o 
  -3   9   6       37.84       34.53     10.83 o 
  -2   9   6       85.30       86.69      5.80 o 
  -1   9   6      107.36      126.65     16.04 o 
   0   9   6       56.11       63.93     12.29 o 
   1   9   6        1.47        8.25      9.85 o 
   2   9   6        4.29        8.70      4.63 o 
   3   9   6       36.19       52.81      6.70 o 
   4   9   6        9.81        7.95      8.81 o 
   5   9   6        0.27       -1.99      6.46 o 
   6   9   6       54.02       74.62      8.36 o 
   7   9   6        1.60       21.24     13.05 o 
   8   9   6       58.48       64.31     15.97 o 
 -11  10   6      109.22      115.15      9.26 o 
 -10  10   6        3.05       -2.95      4.30 o 
  -9  10   6       50.32       52.39      8.85 o 
  -8  10   6       77.69       82.10      7.77 o 
  -7  10   6      100.38       89.31      7.94 o 
  -6  10   6      198.38      173.86      9.53 o 
  -5  10   6       45.02       48.39      7.77 o 
  -4  10   6      232.49      233.99     10.25 o 
  -3  10   6        4.86        3.28      4.06 o 
  -2  10   6      293.94      289.77     11.13 o 
  -1  10   6       43.93       35.43      7.93 o 
   0  10   6       73.57       60.52      9.25 o 
   1  10   6      266.00      248.42     15.08 o 
   2  10   6      137.76      130.48     12.92 o 
   3  10   6       53.22       68.32     10.37 o 
   4  10   6        1.67       -2.21      5.45 o 
   5  10   6      361.37      393.26     19.22 o 
   6  10   6        9.78       -2.62      5.52 o 
  -8  11   6       18.55       25.15      5.79 o 
  -7  11   6      144.58      164.45      9.73 o 
  -6  11   6        0.29        3.44      4.51 o 
  -5  11   6        0.38       -0.24      6.90 o 
  -4  11   6       44.59       33.47      5.72 o 
  -3  11   6        8.09        4.53      4.44 o 
  -2  11   6       11.67        3.62      5.76 o 
  -1  11   6        0.34       -4.55      4.85 o 
   0  11   6       27.66       13.88      6.32 o 
   1  11   6      100.11      119.06     12.84 o 
   2  11   6       42.98       58.13     10.11 o 
   3  11   6        7.45       -2.21      5.79 o 
 -20   1   7       44.86       42.16      5.37 o 
 -19   1   7        0.17        1.51      3.70 o 
 -18   1   7      126.18      120.86     12.37 o 
 -17   1   7      322.17      319.62     10.37 o 
 -16   1   7       60.25       64.15     10.04 o 
 -15   1   7      685.94      665.62     14.65 o 
 -14   1   7      230.48      244.81      7.82 o 
 -13   1   7        9.04       10.83      2.75 o 
 -12   1   7      117.55      112.93      5.89 o 
 -11   1   7        4.22        3.92      2.98 o 
 -10   1   7      366.65      346.69      8.42 o 
  -9   1   7      144.95      155.88      5.59 o 
  -8   1   7      589.19      548.60     10.40 o 
  -7   1   7       59.53       60.38      3.67 o 
  -6   1   7      661.53      669.78      8.96 o 
  -5   1   7       28.75       31.70      1.91 o 
  -4   1   7      793.87      793.93      9.79 o 
  -3   1   7      291.31      243.60      4.77 o 
  -2   1   7       33.03       36.61      2.09 o 
  -1   1   7      951.05      920.89     11.04 o 
   0   1   7        3.05        4.79      1.33 o 
   1   1   7      897.58      890.00     16.84 o 
   2   1   7       28.23       30.24      5.35 o 
   3   1   7      579.91      512.33     15.67 o 
   4   1   7      195.80      183.39     10.50 o 
   5   1   7       17.24       22.19      5.77 o 
   6   1   7      149.46      149.66     10.49 o 
   7   1   7      535.80      516.24     17.63 o 
   8   1   7     1147.41     1112.13     34.98 o 
   9   1   7       18.10       30.35      8.20 o 
  10   1   7      309.52      300.01      8.08 o 
  11   1   7       79.24       61.29      4.96 o 
  12   1   7       43.75       39.66      4.40 o 
  13   1   7       50.39       34.18      8.12 o 
  14   1   7       45.81       11.67     11.07 o 
 -19   2   7       34.83       37.64      5.31 o 
 -18   2   7        0.24        9.81      3.99 o 
 -17   2   7       63.25       63.07      4.74 o 
 -16   2   7       60.04       61.99      4.96 o 
 -15   2   7       85.00       77.09      4.87 o 
 -14   2   7      403.85      391.89      9.66 o 
 -13   2   7      126.14      137.04      7.93 o 
 -12   2   7        4.95        6.56      2.65 o 
 -11   2   7      249.14      237.88     10.75 o 
 -10   2   7      261.84      267.13      7.50 o 
  -9   2   7       20.34       15.18      2.72 o 
  -8   2   7      435.17      450.15      7.44 o 
  -7   2   7      103.12      100.13      3.35 o 
  -6   2   7       13.91       14.50      2.26 o 
  -5   2   7      385.06      402.19      9.73 o 
  -4   2   7      218.25      211.29      6.58 o 
  -3   2   7      360.38      363.87      7.55 o 
  -2   2   7      414.74      408.04      7.33 o 
  -1   2   7        2.03        1.27      1.50 o 
   0   2   7      183.57      177.47      7.48 o 
   1   2   7       79.48       77.68      4.07 o 
   2   2   7        1.88       -1.63      4.06 o 
   3   2   7      306.21      273.88     11.67 o 
   4   2   7      531.88      482.14     18.34 o 
   5   2   7       99.55       99.50      8.35 o 
   6   2   7      363.09      342.68     13.90 o 
   7   2   7      486.38      481.91     17.02 o 
   8   2   7      193.76      180.17      8.48 o 
   9   2   7       73.74       76.86      4.69 o 
  10   2   7       12.87       13.49      6.62 o 
  11   2   7        0.22       -0.42      3.38 o 
  12   2   7       30.14       35.74      8.79 o 
  13   2   7       44.94       47.41     12.88 o 
 -19   3   7       34.75       46.96      5.63 o 
 -18   3   7       10.22        9.35      3.23 o 
 -17   3   7       11.55       19.10      3.52 o 
 -16   3   7       83.80       74.17      5.61 o 
 -15   3   7      110.21      122.55      6.47 o 
 -14   3   7      147.40      140.33      5.78 o 
 -13   3   7      309.53      293.92      7.64 o 
 -12   3   7      298.33      297.95      8.48 o 
 -11   3   7       16.85       19.35      3.08 o 
 -10   3   7       11.76       13.68      5.51 o 
  -9   3   7      298.16      285.51      7.12 o 
  -8   3   7      117.97      115.77      5.72 o 
  -7   3   7       85.44       99.40      4.09 o 
  -6   3   7      956.45      890.84     13.19 o 
  -5   3   7      167.26      161.70      4.64 o 
  -4   3   7       25.27       34.13      2.35 o 
  -3   3   7        0.04       -1.39      1.39 o 
  -2   3   7      387.75      390.75      7.91 o 
  -1   3   7     1013.96      916.10     12.81 o 
   0   3   7       34.61       49.05      3.65 o 
   1   3   7       96.23       76.54      4.50 o 
   2   3   7      243.09      244.14      7.04 o 
   3   3   7      181.72      180.22      9.61 o 
   4   3   7        5.40        6.81      4.86 o 
   5   3   7      687.65      635.41     18.46 o 
   6   3   7        0.89        4.36      3.26 o 
   7   3   7       40.71       41.23      3.62 o 
   8   3   7      137.54      117.32      5.50 o 
   9   3   7        3.48        7.21      3.27 o 
  10   3   7       49.85       52.42      5.10 o 
  11   3   7       11.19        6.10      5.64 o 
  12   3   7      262.13      252.72      9.89 o 
  13   3   7        2.57       -1.34      9.86 o 
 -19   4   7        0.01        6.13      3.40 o 
 -18   4   7       79.44       84.21      6.79 o 
 -17   4   7       90.29       83.95      7.22 o 
 -16   4   7      493.88      485.09     10.94 o 
 -15   4   7       11.11       11.63      3.07 o 
 -14   4   7      187.16      169.15      6.28 o 
 -13   4   7       79.87       73.74      4.62 o 
 -12   4   7      159.88      172.64      6.78 o 
 -11   4   7      696.41      717.54     11.30 o 
 -10   4   7       94.43      100.27      4.56 o 
  -9   4   7      227.80      226.84      6.30 o 
  -8   4   7      380.00      373.50      8.03 o 
  -7   4   7      686.89      634.07     11.88 o 
  -6   4   7     2912.82     2854.15     35.40 o 
  -5   4   7      935.81      893.98     11.16 o 
  -4   4   7      582.07      575.74      9.10 o 
  -3   4   7      362.35      359.17      7.27 o 
  -2   4   7     2236.28     2155.14     26.46 o 
  -1   4   7     1194.91     1110.52     15.77 o 
   0   4   7      299.88      280.91      9.45 o 
   1   4   7      420.31      386.94     11.23 o 
   2   4   7       43.83       52.58      5.08 o 
   3   4   7       57.87       63.50     10.28 o 
   4   4   7      340.56      327.34     11.25 o 
   5   4   7      120.50      124.98      5.50 o 
   6   4   7      236.04      238.11      7.76 o 
   7   4   7       18.29       18.25      7.24 o 
   8   4   7      101.30      103.64      6.09 o 
   9   4   7      348.14      353.49     10.82 o 
  10   4   7        5.91        7.86      3.95 o 
  11   4   7      264.37      236.32      9.73 o 
  12   4   7       10.08        3.44      4.26 o 
 -18   5   7       10.86       13.30      3.67 o 
 -17   5   7        0.57        2.32      3.22 o 
 -16   5   7       90.62       92.66      5.71 o 
 -15   5   7        2.94       -0.05      3.43 o 
 -14   5   7      112.92      103.03      4.61 o 
 -13   5   7      110.76      107.28      4.68 o 
 -12   5   7       52.45       52.56      3.75 o 
 -11   5   7      134.90      137.30      5.60 o 
 -10   5   7        0.66        2.11      2.19 o 
  -9   5   7       80.48       77.34      4.47 o 
  -8   5   7      322.62      326.05      8.69 o 
  -7   5   7      153.08      147.24      5.34 o 
  -6   5   7      170.47      179.76      5.68 o 
  -5   5   7        1.33        1.16      1.83 o 
  -4   5   7        3.39        3.69      1.90 o 
  -3   5   7       15.98       17.43      3.77 o 
  -2   5   7        1.89        2.73      2.29 o 
  -1   5   7      174.09      163.31      5.83 o 
   0   5   7        1.92        4.92      3.16 o 
   1   5   7       89.32       87.36      3.90 o 
   2   5   7       62.98       59.38      3.85 o 
   3   5   7      111.80      114.38      4.49 o 
   4   5   7      172.77      180.69      6.90 o 
   5   5   7       17.01       25.93      5.39 o 
   6   5   7       39.55       38.75      4.35 o 
   7   5   7        5.11        7.79      8.33 o 
   8   5   7       44.76       51.32      5.27 o 
   9   5   7       50.73       48.79      5.45 o 
  10   5   7        2.17        6.76      4.28 o 
  11   5   7       28.17       20.97      4.89 o 
  12   5   7       46.43       43.91      6.04 o 
 -17   6   7        4.21        7.47      3.09 o 
 -16   6   7       29.53       42.40      6.43 o 
 -15   6   7        0.24        4.55      2.79 o 
 -14   6   7      165.48      164.74      6.40 o 
 -13   6   7       42.69       39.13      3.61 o 
 -12   6   7      171.94      174.54      6.51 o 
 -11   6   7      285.08      293.35      8.14 o 
 -10   6   7        5.05        4.64      2.45 o 
  -9   6   7      125.62      125.43      5.47 o 
  -8   6   7      165.85      169.49      6.04 o 
  -7   6   7        0.62        3.64      2.33 o 
  -6   6   7       35.96       38.75      3.21 o 
  -5   6   7     1614.11     1540.23     19.72 o 
  -4   6   7      197.68      206.33      5.75 o 
  -3   6   7      414.65      407.44     10.77 o 
  -2   6   7      769.66      746.36     13.97 o 
  -1   6   7        0.18        2.56      7.86 o 
   0   6   7       38.39       45.62     10.34 o 
   1   6   7        5.94        2.83      6.27 o 
   2   6   7      327.99      303.60     10.80 o 
   3   6   7       68.48       62.96      5.98 o 
   4   6   7      696.98      689.07     15.67 o 
   5   6   7      108.37      118.78      6.66 o 
   6   6   7       53.01       54.06      6.08 o 
   7   6   7      550.42      530.69     14.14 o 
   8   6   7       14.95       13.51      5.50 o 
   9   6   7      210.79      219.72     19.19 o 
  10   6   7        2.26        0.15      4.41 o 
  11   6   7        5.96       11.98      4.95 o 
 -16   7   7       36.53       38.96      4.15 o 
 -15   7   7       77.01       72.35      5.02 o 
 -14   7   7        2.35        4.57      2.78 o 
 -13   7   7        4.39        2.87      2.90 o 
 -12   7   7       90.79       87.51      5.53 o 
 -11   7   7       42.16       36.70      3.95 o 
 -10   7   7        8.45       11.86      3.00 o 
  -9   7   7      103.78      124.01      5.73 o 
  -8   7   7      207.95      195.32      6.12 o 
  -7   7   7      124.94      121.28      5.04 o 
  -6   7   7      346.44      347.44      7.84 o 
  -5   7   7       21.88       30.41      3.16 o 
  -4   7   7       75.95       76.87      4.32 o 
  -3   7   7       38.12       41.02      4.58 o 
  -2   7   7       11.55       13.53      5.27 o 
  -1   7   7      314.75      325.05     13.76 o 
   0   7   7       55.84       55.13      5.98 o 
   1   7   7      194.52      191.25      9.13 o 
   2   7   7       16.41       26.58      4.89 o 
   3   7   7       76.37       97.99      7.70 o 
   4   7   7      227.07      226.46     18.17 o 
   5   7   7       80.45       91.14     13.76 o 
   6   7   7       67.61       74.50     10.93 o 
   7   7   7       53.57       47.91      5.69 o 
   8   7   7      227.62      218.67     18.65 o 
   9   7   7      102.52      110.79      7.98 o 
  10   7   7       74.27       75.03      7.28 o 
 -15   8   7        0.04       -0.32      3.73 o 
 -14   8   7      123.40      129.18      6.84 o 
 -13   8   7       67.47       67.88      6.36 o 
 -12   8   7       52.92       59.50      4.99 o 
 -11   8   7      208.11      204.05      7.52 o 
 -10   8   7        0.74        2.32      2.69 o 
  -9   8   7       20.46       21.42      3.18 o 
  -8   8   7        0.83        3.22      2.39 o 
  -7   8   7       44.25       41.62      5.60 o 
  -6   8   7       79.15       82.97      7.91 o 
  -5   8   7       72.73       75.65      4.48 o 
  -4   8   7        1.94       -1.89      2.89 o 
  -3   8   7       49.58       46.57      4.56 o 
  -2   8   7        0.57        1.92      3.54 o 
  -1   8   7       49.38       58.05      8.31 o 
   0   8   7      101.64       97.11      7.77 o 
   1   8   7       47.84       51.53      8.96 o 
   2   8   7      138.39      144.22     19.50 o 
   3   8   7        3.39        5.45      4.21 o 
   4   8   7      199.96      224.06     15.76 o 
   5   8   7        1.14       10.13     10.59 o 
   6   8   7        4.66       14.38     11.85 o 
   7   8   7       40.97       39.49      6.41 o 
   8   8   7        6.69       44.62     14.54 o 
 -13   9   7       23.58       20.50      5.63 o 
 -12   9   7       27.54       19.12      5.40 o 
 -11   9   7        3.80        3.42      3.18 o 
 -10   9   7      163.12      142.62      6.87 o 
  -9   9   7       30.15       33.00      4.74 o 
  -8   9   7      207.85      226.81     10.41 o 
  -7   9   7       13.13       12.91      4.94 o 
  -6   9   7       36.17       39.70      4.90 o 
  -5   9   7        4.40        3.91      2.65 o 
  -4   9   7      136.46      144.48     17.54 o 
  -3   9   7      272.48      279.43     16.52 o 
  -2   9   7       34.35       57.41      6.63 o 
  -1   9   7      156.37      160.36     33.64 o 
   0   9   7       46.96       61.36      6.85 o 
   1   9   7      195.03      191.51     19.48 o 
   2   9   7       31.42       48.37      9.30 o 
   3   9   7       47.39       48.50     17.71 o 
   4   9   7       21.78       20.90      5.71 o 
   5   9   7       14.23       25.63     12.00 o 
   6   9   7       20.42       33.59     13.13 o 
   7   9   7      391.52      457.29     28.77 o 
 -10  10   7      250.64      245.19     11.54 o 
  -9  10   7       29.86       21.98      5.49 o 
  -8  10   7       43.62       42.85      6.48 o 
  -7  10   7        6.86        8.91      4.70 o 
  -6  10   7        1.29        3.01      7.07 o 
  -5  10   7        2.34        0.41      4.10 o 
  -4  10   7       23.85       24.78      5.26 o 
  -3  10   7        1.48       -4.87      4.87 o 
  -2  10   7        7.61        4.82      5.75 o 
  -1  10   7        8.56        3.70      5.56 o 
   0  10   7       19.60       18.77      6.59 o 
   1  10   7       57.13       57.63      9.22 o 
   2  10   7       22.82       41.89      8.66 o 
   3  10   7      215.35      249.53     27.57 o 
   4  10   7       22.87       95.18     15.14 o 
  -6  11   7      399.11      423.41     15.35 o 
  -5  11   7       99.08      102.08     14.69 o 
  -4  11   7       27.69       10.84      6.66 o 
  -3  11   7       25.85       23.51      7.51 o 
  -2  11   7      129.58      146.71     14.53 o 
  -1  11   7      221.74      211.20     15.07 o 
   0  11   7        0.50       -4.47      5.35 o 
 -18   0   8      630.73      560.88     23.88 o 
 -17   0   8        5.09        8.99      6.42 o 
 -16   0   8       92.60       77.93      9.76 o 
 -15   0   8        3.33        0.61      4.68 o 
 -14   0   8        7.21        4.53      4.99 o 
 -13   0   8       80.04       83.64      9.45 o 
 -12   0   8       79.61       70.61      8.54 o 
 -11   0   8       91.17       83.31      5.89 o 
 -10   0   8      937.64      917.60     18.93 o 
  -9   0   8      257.63      263.67      8.76 o 
  -8   0   8      983.73      899.53     22.79 o 
  -7   0   8      131.41      116.87      4.23 o 
  -6   0   8      205.75      216.49      4.62 o 
  -5   0   8     1665.63     1636.99     27.13 o 
  -4   0   8     1141.14     1177.27     18.04 o 
  -3   0   8      411.29      377.68      7.97 o 
  -2   0   8        7.28       22.11      3.95 o 
  -1   0   8     1772.03     1594.08     28.54 o 
   0   0   8      983.53      889.27     31.15 o 
   1   0   8      135.00      132.69     12.68 o 
   2   0   8     1143.77     1079.82     36.34 o 
   3   0   8       17.50       30.14      8.30 o 
   4   0   8      126.84      144.89     14.46 o 
   5   0   8       21.51       18.91      8.73 o 
   6   0   8        0.10        8.61      8.69 o 
   7   0   8       12.83       16.06     10.26 o 
   8   0   8       50.73       60.52     12.77 o 
   9   0   8      453.08      451.86     26.24 o 
  10   0   8      173.97      147.85     18.33 o 
  11   0   8       69.56       90.11     17.46 o 
  12   0   8      268.77      241.45     24.50 o 
 -19   1   8       65.27       59.81      8.20 o 
 -18   1   8       10.65        7.09      7.20 o 
 -17   1   8      196.95      188.31     11.38 o 
 -16   1   8        6.91        4.81      5.10 o 
 -15   1   8        4.80        8.97      4.00 o 
 -14   1   8      239.71      226.36      9.39 o 
 -13   1   8       41.93       34.28      3.68 o 
 -12   1   8      357.51      356.00      9.24 o 
 -11   1   8        3.38        9.02      2.62 o 
 -10   1   8       98.09       98.99      5.34 o 
  -9   1   8       69.36       62.95      4.23 o 
  -8   1   8        6.75        6.45      1.65 o 
  -7   1   8      186.81      173.70      4.21 o 
  -6   1   8        2.27        3.18      1.35 o 
  -5   1   8      616.26      570.49      7.97 o 
  -4   1   8      250.51      216.45      4.86 o 
  -3   1   8       86.78       78.49      3.16 o 
  -2   1   8      388.72      373.95      8.78 o 
  -1   1   8      325.27      316.81      6.43 o 
   0   1   8      325.92      308.52     11.81 o 
   1   1   8      647.63      581.66     17.04 o 
   2   1   8      535.32      518.65     16.03 o 
   3   1   8      221.12      219.75     10.95 o 
   4   1   8     1820.85     1702.79     37.10 o 
   5   1   8       50.99       54.27      7.32 o 
   6   1   8       51.20       53.86      7.83 o 
   7   1   8        0.97        8.22      6.64 o 
   8   1   8      152.82      138.53     16.66 o 
   9   1   8      177.57      192.47     13.85 o 
  10   1   8      112.36      107.62     12.13 o 
  11   1   8        6.17       -5.35      9.30 o 
  12   1   8        5.43       -9.68      9.68 o 
 -19   2   8       45.62       54.76      7.02 o 
 -18   2   8       94.41       76.50      7.67 o 
 -17   2   8       67.56       70.41      5.62 o 
 -16   2   8       23.85       24.41      4.05 o 
 -15   2   8       58.05       55.79      4.81 o 
 -14   2   8       13.75       20.33      3.56 o 
 -13   2   8      271.56      258.46      8.09 o 
 -12   2   8      832.29      815.62     15.25 o 
 -11   2   8       24.66       25.66      3.32 o 
 -10   2   8      911.40      878.90     15.44 o 
  -9   2   8      980.02      939.96     12.71 o 
  -8   2   8      115.61      111.90      3.81 o 
  -7   2   8        8.08        6.24      2.03 o 
  -6   2   8       32.44       25.58      2.14 o 
  -5   2   8        0.67        0.49      1.79 o 
  -4   2   8      370.69      354.87      6.45 o 
  -3   2   8      167.17      189.25      4.57 o 
  -2   2   8        7.29        0.79      1.59 o 
  -1   2   8      191.97      171.38      5.99 o 
   0   2   8      769.79      694.21     28.16 o 
   1   2   8      879.09      802.83     20.72 o 
   2   2   8       30.74       36.08      5.62 o 
   3   2   8      480.38      456.44     15.30 o 
   4   2   8      527.63      511.62     16.64 o 
   5   2   8        4.68        7.31      5.72 o 
   6   2   8      163.62      166.98     11.34 o 
   7   2   8        9.08       14.83      7.00 o 
   8   2   8      342.32      313.46     15.29 o 
   9   2   8      241.01      255.01     15.14 o 
  10   2   8      262.87      223.34     17.66 o 
  11   2   8       40.35       35.19     15.31 o 
  12   2   8        8.35      -12.74     13.67 o 
 -19   3   8        5.43        7.68      4.90 o 
 -18   3   8      185.21      183.86      8.11 o 
 -17   3   8       20.26       21.28      4.07 o 
 -16   3   8       74.93       70.27      5.52 o 
 -15   3   8      101.58       95.12      6.09 o 
 -14   3   8       96.46       95.35      5.78 o 
 -13   3   8        1.46        0.07      2.59 o 
 -12   3   8        0.66        0.46      2.48 o 
 -11   3   8      607.00      563.30      9.63 o 
 -10   3   8       39.89       37.09      2.94 o 
  -9   3   8      985.23      949.29     13.09 o 
  -8   3   8     1405.34     1381.62     17.06 o 
  -7   3   8      163.14      191.09      5.20 o 
  -6   3   8       70.48       76.21      5.27 o 
  -5   3   8      490.87      459.86      8.38 o 
  -4   3   8      106.87      102.73      4.23 o 
  -3   3   8       17.45       19.79      2.39 o 
  -2   3   8       46.87       49.98      3.13 o 
  -1   3   8      322.80      300.59      8.90 o 
   0   3   8      977.80      930.81     16.39 o 
   1   3   8        3.80       12.11      4.24 o 
   2   3   8      341.04      304.12     12.08 o 
   3   3   8      339.18      336.75     12.94 o 
   4   3   8       70.14       68.16      7.55 o 
   5   3   8      320.62      332.59     13.94 o 
   6   3   8       32.07       26.88     10.07 o 
   7   3   8      147.91      150.89     17.11 o 
   8   3   8        2.17       16.71     11.31 o 
   9   3   8      148.72      147.76     18.66 o 
  10   3   8       27.12       28.86     13.91 o 
  11   3   8       93.66       64.77     16.75 o 
  12   3   8       97.11       71.49     17.58 o 
 -18   4   8        5.32        4.59      3.62 o 
 -17   4   8        0.67        2.89      3.45 o 
 -16   4   8       15.71        4.93      3.47 o 
 -15   4   8        1.78        7.61      3.29 o 
 -14   4   8        1.94        0.86      2.20 o 
 -13   4   8        9.89        5.94      2.44 o 
 -12   4   8        9.83        8.81      2.33 o 
 -11   4   8       69.65       55.70      3.64 o 
 -10   4   8       30.42       31.06      2.90 o 
  -9   4   8       19.46       20.46      2.74 o 
  -8   4   8        4.11        3.27      2.90 o 
  -7   4   8       41.04       42.91      3.30 o 
  -6   4   8      989.85      974.43     13.59 o 
  -5   4   8       53.20       52.84      5.10 o 
  -4   4   8      143.52      139.65      4.86 o 
  -3   4   8       34.67       29.02      3.15 o 
  -2   4   8      168.27      157.77     14.80 o 
  -1   4   8       19.07       21.59      3.74 o 
   0   4   8      132.85      126.54      6.94 o 
   1   4   8      327.54      303.65     18.34 o 
   2   4   8       63.16       54.04      9.97 o 
   3   4   8       15.85        8.49      7.38 o 
   4   4   8        8.62       13.03      8.46 o 
   5   4   8       95.20      103.40     13.79 o 
   6   4   8       11.59       17.80      9.56 o 
   7   4   8       40.11       34.55     11.61 o 
   8   4   8       11.75        7.59     10.95 o 
   9   4   8        8.58       15.98     12.44 o 
  10   4   8        7.33       20.40     13.54 o 
  11   4   8        0.05       -1.45      5.09 o 
 -17   5   8        0.01        2.44      2.80 o 
 -16   5   8        1.85        4.67      2.72 o 
 -15   5   8       31.67       28.41      3.47 o 
 -14   5   8        5.65        8.02      2.62 o 
 -13   5   8      173.78      173.18     10.89 o 
 -12   5   8        8.88        8.17      2.44 o 
 -11   5   8      314.61      322.39      8.33 o 
 -10   5   8      404.39      388.90      9.04 o 
  -9   5   8      641.85      632.36     11.85 o 
  -8   5   8      344.29      328.51      7.98 o 
  -7   5   8      202.73      192.36      6.07 o 
  -6   5   8      622.59      598.81     10.08 o 
  -5   5   8       43.10       44.94      3.23 o 
  -4   5   8        0.15        1.05      2.36 o 
  -3   5   8      284.27      278.31     10.26 o 
  -2   5   8      791.77      749.91     18.19 o 
  -1   5   8        3.27        9.31      3.41 o 
   0   5   8     1520.16     1415.30     28.35 o 
   1   5   8      287.80      269.69     11.32 o 
   2   5   8       94.16      115.20     13.84 o 
   3   5   8      167.62      160.45     15.44 o 
   4   5   8        4.25        5.73      8.65 o 
   5   5   8      237.61      293.40     20.46 o 
   6   5   8       82.53       77.82     13.25 o 
   7   5   8       42.20       35.31     11.20 o 
   8   5   8        5.16       35.11     13.50 o 
   9   5   8      107.68      101.64      6.32 o 
  10   5   8        9.10        6.65      3.77 o 
 -16   6   8        3.14        3.78      2.88 o 
 -15   6   8      104.90       88.15      5.19 o 
 -14   6   8       81.36       77.52      4.85 o 
 -13   6   8       51.18       52.18      4.04 o 
 -12   6   8       49.43       53.14      5.43 o 
 -11   6   8       47.94       56.64      4.42 o 
 -10   6   8      191.31      207.72      6.95 o 
  -9   6   8      490.34      472.64     11.48 o 
  -8   6   8        1.48        2.80      2.48 o 
  -7   6   8        0.06        1.94      2.15 o 
  -6   6   8       66.68       55.90      3.81 o 
  -5   6   8       26.40       33.20      3.05 o 
  -4   6   8       41.36       41.64      4.07 o 
  -3   6   8        1.40        3.96      3.54 o 
  -2   6   8      105.40       98.40     10.48 o 
  -1   6   8       72.22       77.69      6.62 o 
   0   6   8       38.06       49.28      5.67 o 
   1   6   8      424.67      420.73     13.26 o 
   2   6   8       82.11       91.71     12.77 o 
   3   6   8       11.15        8.68      3.19 o 
   4   6   8       44.90       48.53      7.75 o 
   5   6   8       90.70       84.27      5.96 o 
   6   6   8        1.79        2.62      3.09 o 
   7   6   8        3.91       -0.80      3.15 o 
   8   6   8       49.50       54.84     10.10 o 
   9   6   8        0.00       -2.54      3.57 o 
 -15   7   8       63.28       66.74      7.00 o 
 -14   7   8       10.41       10.74      3.13 o 
 -13   7   8       16.88       15.14      3.51 o 
 -12   7   8       74.69       71.40      5.25 o 
 -11   7   8       77.05       84.37      5.48 o 
 -10   7   8      115.72      121.55      6.17 o 
  -9   7   8      779.60      769.82     13.12 o 
  -8   7   8        8.50       14.91      2.91 o 
  -7   7   8       21.73       31.60      4.71 o 
  -6   7   8       36.92       32.77      3.30 o 
  -5   7   8       95.63      111.80      4.91 o 
  -4   7   8      423.58      442.24     10.97 o 
  -3   7   8        0.31        4.56      3.67 o 
  -2   7   8      208.79      222.77     10.10 o 
  -1   7   8        0.05       -0.90      7.82 o 
   0   7   8        9.11       15.14      4.77 o 
   1   7   8      196.69      187.37      9.40 o 
   2   7   8      214.82      208.75      6.49 o 
   3   7   8       93.35       97.23     14.62 o 
   4   7   8        0.65        4.55      9.45 o 
   5   7   8        9.88       46.14     12.75 o 
   6   7   8       59.29       58.13      5.50 o 
   7   7   8       26.97       23.23      5.71 o 
   8   7   8        1.02        6.54      4.17 o 
 -14   8   8        0.02        0.69      3.02 o 
 -13   8   8       79.06       68.63      6.60 o 
 -12   8   8       30.65       11.80      5.85 o 
 -11   8   8       57.21       53.19      4.83 o 
 -10   8   8      377.40      394.73      9.37 o 
  -9   8   8        1.93        1.88      2.63 o 
  -8   8   8      234.77      248.28      7.63 o 
  -7   8   8       25.57       24.48      3.80 o 
  -6   8   8        1.69        6.08      2.75 o 
  -5   8   8      162.41      147.52      7.72 o 
  -4   8   8        8.07       20.79      7.80 o 
  -3   8   8      144.42      152.37      8.94 o 
  -2   8   8        2.28        4.86      4.30 o 
  -1   8   8      513.77      540.94     16.47 o 
   0   8   8       43.78       51.67     12.07 o 
   1   8   8       28.41       32.83      6.64 o 
   2   8   8       72.22       94.61     12.82 o 
   3   8   8        2.07       -0.44      9.39 o 
   4   8   8       13.06       52.09     12.99 o 
   5   8   8        0.03        0.55      3.72 o 
   6   8   8       15.33       15.37      7.59 o 
   7   8   8        0.07       -1.35      7.05 o 
 -12   9   8        1.74        0.72      3.77 o 
 -11   9   8       23.31       22.72      4.07 o 
 -10   9   8        1.77       -2.94      2.94 o 
  -9   9   8        4.66        2.30      3.42 o 
  -8   9   8       18.24       23.23      7.43 o 
  -7   9   8        3.45        1.85      4.22 o 
  -6   9   8       68.08       62.56      6.82 o 
  -5   9   8       17.68       23.05      6.29 o 
  -4   9   8        2.84        2.24     11.84 o 
  -3   9   8       42.57       49.21      9.41 o 
  -2   9   8        0.02       11.09     15.47 o 
  -1   9   8       11.11       27.02     13.09 o 
   0   9   8       28.01       33.67      5.98 o 
   1   9   8       49.99       74.33     13.86 o 
   2   9   8       10.77       18.62     13.49 o 
   3   9   8       57.00       93.12     14.75 o 
   4   9   8      378.60      416.68     25.54 o 
   5   9   8       64.84       52.04     21.49 o 
  -8  10   8       51.21       72.57      5.75 o 
  -7  10   8      215.87      210.81      8.12 o 
  -6  10   8       47.03       42.40      8.19 o 
  -5  10   8        9.17       19.78      7.55 o 
  -4  10   8        0.68        0.30      5.48 o 
  -3  10   8       26.58       26.77      7.85 o 
  -2  10   8       17.04       38.52      8.48 o 
  -1  10   8       42.22       60.13     15.78 o 
   0  10   8        5.73       31.07     24.92 o 
   1  10   8      450.82      466.99     61.78 o 
 -18   1   9       35.51       34.26      7.61 o 
 -17   1   9      171.64      163.37      9.51 o 
 -16   1   9      346.82      342.68     17.99 o 
 -15   1   9        0.08       -2.50      4.98 o 
 -14   1   9      194.36      189.24      7.38 o 
 -13   1   9       63.73       54.25      4.53 o 
 -12   1   9      155.02      158.09      6.53 o 
 -11   1   9      285.62      270.20      8.08 o 
 -10   1   9       55.76       58.17      3.31 o 
  -9   1   9      250.03      259.25      5.58 o 
  -8   1   9      270.20      267.13      5.53 o 
  -7   1   9       42.97       51.71      2.74 o 
  -6   1   9       34.96       30.66      2.14 o 
  -5   1   9      670.11      619.11      9.44 o 
  -4   1   9      386.23      337.77      6.40 o 
  -3   1   9      323.44      306.72      5.90 o 
  -2   1   9      273.98      244.00     10.95 o 
  -1   1   9       67.14       83.13      7.46 o 
   0   1   9       35.66       45.95      6.22 o 
   1   1   9      492.58      479.33     15.87 o 
   2   1   9      122.38      127.67      9.20 o 
   3   1   9        1.15        6.90      5.86 o 
   4   1   9      612.33      622.88     19.46 o 
   5   1   9      150.41      166.62     11.12 o 
   6   1   9      140.60      147.10     11.40 o 
   7   1   9      157.27      168.85     14.66 o 
   8   1   9       96.80       98.94     10.79 o 
   9   1   9       13.52       16.17      8.93 o 
  10   1   9       17.98        9.09      9.93 o 
  11   1   9      113.66       79.91     15.57 o 
 -18   2   9       53.60       55.21      6.85 o 
 -17   2   9       15.54        8.78      4.63 o 
 -16   2   9      160.15      133.02     14.74 o 
 -15   2   9      148.19      158.08      7.10 o 
 -14   2   9       14.38       13.80      3.48 o 
 -13   2   9       73.75       73.55      5.23 o 
 -12   2   9      494.99      455.08     10.93 o 
 -11   2   9       79.55       79.72      4.79 o 
 -10   2   9       66.26       64.89      3.41 o 
  -9   2   9      394.43      389.35      7.26 o 
  -8   2   9        0.84        1.01      1.65 o 
  -7   2   9      182.79      187.82      5.76 o 
  -6   2   9      183.42      189.23      4.41 o 
  -5   2   9        2.38        1.65      1.65 o 
  -4   2   9       24.91       27.67      2.43 o 
  -3   2   9        6.73        6.67      2.09 o 
  -2   2   9      305.08      287.13      6.71 o 
  -1   2   9       43.92       51.49      6.12 o 
   0   2   9        0.90       -1.08      3.90 o 
   1   2   9      164.67      199.11     10.36 o 
   2   2   9      227.91      219.84     11.00 o 
   3   2   9       14.84       24.90      5.87 o 
   4   2   9       11.36       22.91      6.36 o 
   5   2   9      270.00      257.22     14.16 o 
   6   2   9      176.14      190.88     12.15 o 
   7   2   9       77.62       71.58     14.83 o 
   8   2   9      179.66      156.77     20.94 o 
   9   2   9        0.01       -6.70     11.77 o 
  10   2   9        0.04       13.50     13.82 o 
 -18   3   9       28.19       24.80      4.41 o 
 -17   3   9       17.47       19.22      4.00 o 
 -16   3   9        4.63        9.43      3.44 o 
 -15   3   9       31.78       28.56      4.18 o 
 -14   3   9       55.33       55.76      3.91 o 
 -13   3   9      187.15      174.57      5.63 o 
 -12   3   9        0.36       -0.56      2.36 o 
 -11   3   9       15.59       14.10      2.43 o 
 -10   3   9       65.06       61.39      3.59 o 
  -9   3   9        1.65       -0.72      1.76 o 
  -8   3   9      302.54      299.91      6.38 o 
  -7   3   9      162.37      148.58      4.49 o 
  -6   3   9       20.29       17.40      2.02 o 
  -5   3   9      296.84      285.95      6.15 o 
  -4   3   9        0.59        1.66      1.81 o 
  -3   3   9      234.15      228.25      7.44 o 
  -2   3   9      873.40      831.86     15.78 o 
  -1   3   9      100.19      109.78      8.81 o 
   0   3   9       31.80       32.43      5.44 o 
   1   3   9       98.78       82.19      9.66 o 
   2   3   9        2.82        8.52      7.18 o 
   3   3   9       11.85       17.20      8.69 o 
   4   3   9      157.80      152.31     16.18 o 
   5   3   9        1.37        8.22      9.28 o 
   6   3   9        1.12        1.74      9.29 o 
   7   3   9        0.26        0.59     10.31 o 
   8   3   9       20.52       32.08     12.95 o 
   9   3   9       14.46       26.34     13.68 o 
  10   3   9      163.70      121.78     18.89 o 
 -17   4   9      132.08      146.49      8.76 o 
 -16   4   9       56.75       39.85      3.78 o 
 -15   4   9      175.00      162.68      5.96 o 
 -14   4   9       87.42       90.51      4.71 o 
 -13   4   9       47.77       44.98      3.59 o 
 -12   4   9       62.38       61.99      3.96 o 
 -11   4   9      154.98      155.76      5.25 o 
 -10   4   9       45.23       41.32      3.23 o 
  -9   4   9       28.24       23.36      2.67 o 
  -8   4   9      252.18      248.67      6.09 o 
  -7   4   9      862.52      841.45     12.59 o 
  -6   4   9      524.07      487.47      8.75 o 
  -5   4   9        1.57        2.59      2.53 o 
  -4   4   9      868.45      822.62     14.89 o 
  -3   4   9      744.85      697.76     17.44 o 
  -2   4   9      208.10      219.57      9.10 o 
  -1   4   9      417.34      412.10     19.21 o 
   0   4   9       17.40       20.67      7.93 o 
   1   4   9      157.63      145.13     14.37 o 
   2   4   9        9.57       20.37      8.37 o 
   3   4   9        4.98       10.40      7.87 o 
   4   4   9        8.17       24.69      9.94 o 
   5   4   9       42.33       41.46     11.34 o 
   6   4   9        4.03       28.85     10.96 o 
   7   4   9      684.76      639.09     32.16 o 
   8   4   9      130.96      150.45     19.18 o 
   9   4   9       37.56       49.94     14.85 o 
 -16   5   9        0.57        0.12      2.70 o 
 -15   5   9       53.36       52.45      4.22 o 
 -14   5   9        1.46        1.89      2.47 o 
 -13   5   9      179.92      182.20      7.53 o 
 -12   5   9      173.05      166.02      7.53 o 
 -11   5   9       66.60       71.03      4.26 o 
 -10   5   9       15.74       18.53      2.79 o 
  -9   5   9       17.27       22.92      4.43 o 
  -8   5   9      692.86      635.08     10.96 o 
  -7   5   9        9.25       12.25      3.49 o 
  -6   5   9        0.92        1.21      2.01 o 
  -5   5   9       18.47       14.96      3.08 o 
  -4   5   9       31.17       37.13      5.21 o 
  -3   5   9       18.08       16.54      4.11 o 
  -2   5   9      423.41      386.75     16.02 o 
  -1   5   9       97.86       94.05      6.94 o 
   0   5   9       24.74       32.04      9.15 o 
   1   5   9       80.73       78.17     12.27 o 
   2   5   9      178.49      204.59     16.85 o 
   3   5   9       41.66       40.72     10.69 o 
   4   5   9        1.05       10.43      9.23 o 
   5   5   9       92.01       96.39     15.07 o 
   6   5   9        4.20       10.72     10.63 o 
   7   5   9       25.37       29.00     13.19 o 
   8   5   9       13.51       20.94     12.78 o 
   9   5   9        3.80       24.27     13.63 o 
 -15   6   9      126.39      130.46      7.49 o 
 -14   6   9        1.24        2.73      2.64 o 
 -13   6   9      238.73      223.19     11.25 o 
 -12   6   9      198.29      187.03      6.28 o 
 -11   6   9       33.83       43.85      4.19 o 
 -10   6   9      472.49      425.00     10.01 o 
  -9   6   9      423.36      397.87      8.77 o 
  -8   6   9       36.21       46.91      3.66 o 
  -7   6   9        1.34        0.64      3.01 o 
  -6   6   9      156.02      171.85      5.66 o 
  -5   6   9       27.40       21.08      3.49 o 
  -4   6   9       28.57       32.23      5.16 o 
  -3   6   9       23.10       26.67      5.50 o 
  -2   6   9      358.50      379.20     12.94 o 
  -1   6   9      119.81      137.99     14.82 o 
   0   6   9      245.58      214.88     17.04 o 
   1   6   9      265.29      332.79     20.87 o 
   2   6   9       11.36       10.22      8.40 o 
   3   6   9      136.37      135.42     16.55 o 
   4   6   9        0.01        0.84      9.54 o 
   5   6   9      352.46      354.96     24.05 o 
   6   6   9       45.51       46.33     13.51 o 
   7   6   9       52.91       86.57     16.30 o 
   8   6   9      326.78      330.94     25.67 o 
 -14   7   9      102.84       97.33      5.58 o 
 -13   7   9      118.55      118.30      5.72 o 
 -12   7   9       22.69       19.44      3.61 o 
 -11   7   9       16.90       27.49      4.05 o 
 -10   7   9       21.36       23.54      3.39 o 
  -9   7   9       13.98        7.85      2.78 o 
  -8   7   9       54.21       69.60      4.52 o 
  -7   7   9       33.74       35.06      4.18 o 
  -6   7   9       16.22       14.71      2.86 o 
  -5   7   9      108.04      124.11     10.07 o 
  -4   7   9       88.05       96.42      7.99 o 
  -3   7   9      139.53      168.69      9.30 o 
  -2   7   9        3.59        8.89      4.32 o 
  -1   7   9       20.52       19.97      6.19 o 
   0   7   9        0.43        9.08      8.18 o 
   1   7   9      114.48      126.48     15.55 o 
   2   7   9       54.55       63.89     12.39 o 
   3   7   9        0.24       15.01     10.37 o 
   4   7   9      281.74      314.66     22.96 o 
   5   7   9      109.87      148.92     18.27 o 
   6   7   9        7.14       14.73     12.17 o 
 -12   8   9        5.37        3.66      2.92 o 
 -11   8   9        4.08       10.48      3.14 o 
 -10   8   9        0.50        3.66      2.81 o 
  -9   8   9       41.61       53.51      4.39 o 
  -8   8   9      136.53      142.86      5.95 o 
  -7   8   9        0.59       -0.51      2.51 o 
  -6   8   9       63.64       55.56      7.56 o 
  -5   8   9       27.57       34.31      6.26 o 
  -4   8   9       95.97      100.95     14.33 o 
  -3   8   9       16.44       23.76      5.22 o 
  -2   8   9       53.57       63.89     14.80 o 
  -1   8   9       86.93       83.19     22.02 o 
   0   8   9        9.52        7.01      8.27 o 
   1   8   9       13.79       35.30     11.02 o 
   2   8   9       27.13       45.26     12.02 o 
   3   8   9       10.22       18.56     10.90 o 
   4   8   9        2.59       35.38     12.06 o 
 -10   9   9       12.75        7.30      4.17 o 
  -9   9   9       13.03       18.83      3.82 o 
  -8   9   9        8.45        9.01      3.81 o 
  -7   9   9       61.99       58.33      7.21 o 
  -6   9   9       87.87       96.69      8.53 o 
  -5   9   9      304.54      348.34     20.81 o 
  -4   9   9       78.04      109.98     28.44 o 
  -3   9   9       10.52       19.38     18.20 o 
  -2   9   9      124.21      151.32     37.89 o 
  -1   9   9        3.21        5.72     15.84 o 
   0   9   9       62.35       61.32     18.03 o 
   1   9   9      195.28      219.16     18.91 o 
   2   9   9       67.02       97.59     15.48 o 
 -18   0  10       55.22       57.42      9.69 o 
 -17   0  10       40.87       25.21      7.43 o 
 -16   0  10        4.91       11.71      6.81 o 
 -15   0  10      103.74       76.22     10.26 o 
 -14   0  10        7.49        6.12      5.66 o 
 -13   0  10        2.17        9.96      5.78 o 
 -12   0  10      148.15      143.33     11.52 o 
 -11   0  10      133.87      129.70      5.23 o 
 -10   0  10     1129.14     1084.16     18.35 o 
  -9   0  10      411.66      394.65      8.56 o 
  -8   0  10       28.34       22.10      5.40 o 
  -7   0  10      176.67      176.79     10.79 o 
  -6   0  10      326.48      310.13     10.93 o 
  -5   0  10      273.82      299.38     16.24 o 
  -4   0  10      393.13      418.43     21.39 o 
  -3   0  10      819.59      728.81     29.69 o 
  -2   0  10     1138.86     1064.04     37.85 o 
  -1   0  10      115.44      120.36     12.89 o 
   0   0  10     1386.14     1350.44     45.19 o 
   1   0  10        4.07        5.31      7.33 o 
   2   0  10      313.22      305.99     18.92 o 
   3   0  10      132.42      130.91     14.15 o 
   4   0  10        6.15        6.39      8.19 o 
   5   0  10      130.02      131.96     15.53 o 
   6   0  10       86.51       96.45     14.88 o 
   7   0  10      635.76      645.66     31.58 o 
   8   0  10       63.73       89.05     15.83 o 
   9   0  10        4.69       12.18     12.90 o 
 -17   1  10        0.08       -2.23      4.05 o 
 -16   1  10        0.38       -0.13      4.17 o 
 -15   1  10      171.63      157.94      9.18 o 
 -14   1  10       33.51       25.78      5.12 o 
 -13   1  10        4.27        1.90      4.89 o 
 -12   1  10       10.58       11.94      2.26 o 
 -11   1  10      107.13       94.82      6.53 o 
 -10   1  10        0.79       -1.08      1.43 o 
  -9   1  10      214.96      219.26      5.23 o 
  -8   1  10        4.76        6.83      1.73 o 
  -7   1  10        3.28        6.01      2.20 o 
  -6   1  10      894.38      858.40     12.24 o 
  -5   1  10      108.50      105.40      4.00 o 
  -4   1  10      156.20      169.02      5.48 o 
  -3   1  10       98.43      107.67      8.86 o 
  -2   1  10       63.02       72.03      7.51 o 
  -1   1  10        3.41        3.25      4.50 o 
   0   1  10      400.97      432.17     16.02 o 
   1   1  10      339.53      317.29     13.49 o 
   2   1  10        0.09        6.62      5.09 o 
   3   1  10        0.00       12.13      5.85 o 
   4   1  10        0.36       14.34      6.15 o 
   5   1  10       61.94       70.96      8.89 o 
   6   1  10        2.35       21.65      7.95 o 
   7   1  10        3.76       10.35      8.06 o 
   8   1  10       14.68       31.30      8.96 o 
   9   1  10        6.15        3.62      8.85 o 
 -17   2  10        2.84        4.86      4.54 o 
 -16   2  10      218.52      207.39      9.98 o 
 -15   2  10       17.60       20.38      4.06 o 
 -14   2  10       47.11       50.04      3.68 o 
 -13   2  10      261.63      253.67      6.56 o 
 -12   2  10      206.98      203.23      5.69 o 
 -11   2  10      255.07      253.84      6.67 o 
 -10   2  10      220.64      224.07      5.70 o 
  -9   2  10      860.07      858.46     12.20 o 
  -8   2  10      220.32      200.15      5.14 o 
  -7   2  10        1.22        1.96      1.57 o 
  -6   2  10        0.91        0.30      1.74 o 
  -5   2  10      105.68       98.92      4.80 o 
  -4   2  10        2.89        3.52      2.26 o 
  -3   2  10      156.80      156.29     15.68 o 
  -2   2  10      182.97      200.75     10.44 o 
  -1   2  10      226.79      226.73     12.31 o 
   0   2  10      152.03      142.33      9.60 o 
   1   2  10       37.06       38.52      6.37 o 
   2   2  10      133.96      132.43      9.66 o 
   3   2  10        4.13       20.37      7.30 o 
   4   2  10      294.08      312.59     14.19 o 
   5   2  10      105.16      136.81     15.82 o 
   6   2  10      266.45      252.10     21.02 o 
   7   2  10      137.00      126.80     17.37 o 
   8   2  10       72.12       56.56     14.56 o 
 -17   3  10        2.09       10.21      2.78 o 
 -16   3  10        2.70        3.26      2.49 o 
 -15   3  10      289.28      282.69      7.48 o 
 -14   3  10      102.23       99.64      4.87 o 
 -13   3  10      164.24      160.25      5.54 o 
 -12   3  10      596.78      554.95     10.04 o 
 -11   3  10       32.50       31.65      4.33 o 
 -10   3  10      342.29      323.18      7.11 o 
  -9   3  10        0.01       -1.15      1.86 o 
  -8   3  10        7.27        3.84      2.56 o 
  -7   3  10       40.80       38.38      2.69 o 
  -6   3  10        1.57        5.48      2.02 o 
  -5   3  10      259.26      270.62      7.31 o 
  -4   3  10        1.07        5.65      2.26 o 
  -3   3  10      273.95      310.00     24.86 o 
  -2   3  10      234.17      198.49     15.86 o 
  -1   3  10        2.39        1.80      6.55 o 
   0   3  10      426.99      389.29     22.19 o 
   1   3  10       37.04       43.84     10.29 o 
   2   3  10       56.28       63.83     11.72 o 
   3   3  10      422.53      401.00     23.65 o 
   4   3  10      229.70      240.19     20.01 o 
   5   3  10       11.56       23.98     11.01 o 
   6   3  10      151.61      204.48     19.64 o 
   7   3  10       21.71       51.43     13.81 o 
   8   3  10       48.72       45.29     14.38 o 
 -16   4  10        7.52        2.58      2.59 o 
 -15   4  10       12.49       11.01      2.89 o 
 -14   4  10        0.11       -0.07      2.40 o 
 -13   4  10        5.15        8.02      2.51 o 
 -12   4  10       33.21       33.03      3.29 o 
 -11   4  10        0.07       -1.54      2.10 o 
 -10   4  10      204.18      196.78      5.79 o 
  -9   4  10        0.80        2.63      2.07 o 
  -8   4  10        0.59        3.23      1.87 o 
  -7   4  10      111.38      109.97      4.88 o 
  -6   4  10      149.56      156.70      5.58 o 
  -5   4  10      139.90      119.10      7.49 o 
  -4   4  10       29.28       25.22      4.39 o 
  -3   4  10       21.23       28.01      9.33 o 
  -2   4  10       57.95       63.44     11.01 o 
  -1   4  10        8.98       10.87      7.17 o 
   0   4  10       36.49       60.99     11.05 o 
   1   4  10      105.11      114.28     14.43 o 
   2   4  10       14.31       27.54      9.56 o 
   3   4  10        5.49       22.06      9.76 o 
   4   4  10        0.03       15.02     10.32 o 
   5   4  10        0.64       10.50     10.14 o 
   6   4  10       19.66       13.38     10.86 o 
   7   4  10       53.23       62.12     14.75 o 
 -15   5  10       15.86       20.10      3.26 o 
 -14   5  10       48.53       49.89      4.13 o 
 -13   5  10       89.70       80.82      6.86 o 
 -12   5  10      255.26      270.23      7.34 o 
 -11   5  10       38.28       35.11      3.40 o 
 -10   5  10      213.25      218.95      6.37 o 
  -9   5  10       30.95       33.88      3.59 o 
  -8   5  10      211.78      213.91      6.18 o 
  -7   5  10        6.40       11.02      2.43 o 
  -6   5  10      435.45      415.90     14.02 o 
  -5   5  10      269.10      279.14     11.36 o 
  -4   5  10       45.61       39.43      5.43 o 
  -3   5  10      458.28      426.71     13.74 o 
  -2   5  10        7.40       17.31      7.75 o 
  -1   5  10       97.93      105.60     13.80 o 
   0   5  10       39.75       55.56     11.09 o 
   1   5  10      256.34      265.30     19.48 o 
   2   5  10       37.50       61.86     12.15 o 
   3   5  10      259.72      268.55     20.63 o 
   4   5  10      240.53      299.56     22.48 o 
   5   5  10        4.62       17.88     11.44 o 
   6   5  10       53.48       86.99     15.23 o 
 -14   6  10        0.13       -0.64      2.64 o 
 -13   6  10       61.76       55.86      4.35 o 
 -12   6  10      494.10      487.92     10.65 o 
 -11   6  10        0.22        0.10      2.53 o 
 -10   6  10       29.08       23.05      3.29 o 
  -9   6  10       25.96       28.74      3.31 o 
  -8   6  10       49.74       54.68      6.12 o 
  -7   6  10        2.65        0.54      2.62 o 
  -6   6  10       11.51       18.84      4.92 o 
  -5   6  10        7.67        8.25      4.48 o 
  -4   6  10       14.26       13.95      8.90 o 
  -3   6  10       36.01       50.92     16.83 o 
  -2   6  10       42.52       44.80     10.31 o 
  -1   6  10        1.86       25.46      9.03 o 
   0   6  10       46.31       69.60     12.47 o 
   1   6  10        8.39       18.19      9.76 o 
   2   6  10        5.44       21.81     10.13 o 
   3   6  10        0.95       10.59     10.58 o 
   4   6  10        1.52       25.40     11.17 o 
   5   6  10       21.19       24.20     12.16 o 
 -12   7  10       54.03       55.92      6.06 o 
 -11   7  10        0.27        2.20      2.66 o 
 -10   7  10       17.24       17.06      3.23 o 
  -9   7  10       22.82       15.13      3.15 o 
  -8   7  10       98.77       98.33      7.43 o 
  -7   7  10       21.14       22.64      5.53 o 
  -6   7  10      280.00      289.19     12.45 o 
  -5   7  10      145.75      137.76      9.30 o 
  -4   7  10       30.59       28.50      8.63 o 
  -3   7  10      133.63      146.62     13.47 o 
  -2   7  10        5.83       17.62      8.83 o 
  -1   7  10       24.26       37.25     10.51 o 
   0   7  10       13.56       29.67     10.11 o 
   1   7  10      285.24      317.42     22.18 o 
   2   7  10       11.75       30.05     11.20 o 
   3   7  10       15.91       15.39     11.15 o 
   4   7  10      244.13      299.45     23.39 o 
 -10   8  10      163.60      167.38      8.27 o 
  -9   8  10      171.90      191.73      8.97 o 
  -8   8  10        2.37        9.76      3.45 o 
  -7   8  10        5.66       16.03      7.77 o 
  -6   8  10       46.46       48.49     10.91 o 
  -5   8  10        0.35       11.29      4.72 o 
  -4   8  10       39.79       36.98      8.06 o 
  -3   8  10      181.73      195.86     41.21 o 
  -2   8  10      259.08      247.49     29.47 o 
  -1   8  10        0.70       20.51      9.47 o 
   0   8  10      208.68      271.63     20.80 o 
   1   8  10        6.53       35.19     11.13 o 
 -16   1  11       60.67       64.30      7.06 o 
 -15   1  11      124.45      121.55     12.38 o 
 -14   1  11        2.68       11.02      2.78 o 
 -13   1  11      568.00      549.93     11.03 o 
 -12   1  11       43.99       36.06      2.31 o 
 -11   1  11      146.12      162.44      4.90 o 
 -10   1  11       18.20       17.54      2.29 o 
  -9   1  11        0.99        2.47      1.72 o 
  -8   1  11      134.74      155.07      5.21 o 
  -7   1  11      203.23      174.25      5.32 o 
  -6   1  11      418.87      394.62      8.96 o 
  -5   1  11        1.85        7.48      4.52 o 
  -4   1  11      514.70      514.22     19.34 o 
  -3   1  11        5.72       17.03      5.18 o 
  -2   1  11       30.90       50.96      6.97 o 
  -1   1  11       78.07      107.14      9.08 o 
   0   1  11      262.16      273.88     12.95 o 
   1   1  11      135.38      162.88     10.63 o 
   2   1  11       51.58       75.69      8.37 o 
   3   1  11      157.15      175.58     12.04 o 
   4   1  11       42.77       52.75      8.39 o 
   5   1  11       67.82       75.34      9.75 o 
   6   1  11        4.58       25.80      8.22 o 
   7   1  11       59.51       73.41     14.78 o 
 -16   2  11       64.54       61.18      5.70 o 
 -15   2  11        1.53        4.24      2.44 o 
 -14   2  11        0.73       -0.51      2.21 o 
 -13   2  11        9.07        9.00      2.53 o 
 -12   2  11       38.02       41.44      3.30 o 
 -11   2  11       30.93       29.58      2.91 o 
 -10   2  11      452.30      450.50      8.34 o 
  -9   2  11        6.06        6.98      2.08 o 
  -8   2  11        3.05        0.73      2.04 o 
  -7   2  11       57.24       61.77      3.77 o 
  -6   2  11       19.97       19.64      2.95 o 
  -5   2  11      156.48      155.21     15.40 o 
  -4   2  11       35.19       44.01      6.38 o 
  -3   2  11      159.58      161.78      9.83 o 
  -2   2  11        5.91       13.66      4.76 o 
  -1   2  11      311.87      359.32     14.38 o 
   0   2  11        3.74       10.96      8.10 o 
   1   2  11       73.40       71.17      8.01 o 
   2   2  11      135.84      167.16     16.76 o 
   3   2  11       41.56       72.95     13.33 o 
   4   2  11       20.41       33.06     11.09 o 
   5   2  11       44.61       66.88     14.01 o 
   6   2  11       80.74      104.04     16.21 o 
 -15   3  11       62.21       64.49      7.66 o 
 -14   3  11        5.51        5.49      2.46 o 
 -13   3  11       96.87       94.71      4.70 o 
 -12   3  11       10.38        9.86      2.48 o 
 -11   3  11        5.41        4.16      3.41 o 
 -10   3  11      130.40      127.32      4.81 o 
  -9   3  11      134.75      128.24      4.46 o 
  -8   3  11       15.37       20.21      2.73 o 
  -7   3  11       20.94       29.04      3.55 o 
  -6   3  11      164.23      172.67      7.08 o 
  -5   3  11        0.03        1.67      3.38 o 
  -4   3  11       20.81       15.74      7.99 o 
  -3   3  11       48.57       58.25     11.23 o 
  -2   3  11      181.86      181.66     16.06 o 
  -1   3  11      148.67      167.18     16.03 o 
   0   3  11       73.25       88.71     13.27 o 
   1   3  11       86.18      104.76     14.30 o 
   2   3  11        0.83       12.74      9.14 o 
   3   3  11      160.63      186.36     18.51 o 
   4   3  11        0.01       10.76     10.36 o 
   5   3  11       62.88       75.53     14.41 o 
   6   3  11       10.02       20.73     11.66 o 
 -15   4  11      129.95      109.98      5.45 o 
 -14   4  11      158.62      166.69      6.04 o 
 -13   4  11       42.28       34.78      3.51 o 
 -12   4  11      136.63      131.10      5.25 o 
 -11   4  11        9.73       11.48      2.61 o 
 -10   4  11      233.50      233.88      6.02 o 
  -9   4  11      262.27      262.73      6.25 o 
  -8   4  11        0.63       -0.27      2.32 o 
  -7   4  11       97.39       87.55      7.07 o 
  -6   4  11        8.87       17.82      3.54 o 
  -5   4  11        5.43        9.16      3.00 o 
  -4   4  11       32.78       50.95     10.58 o 
  -3   4  11      607.21      600.12     28.80 o 
  -2   4  11       14.53       23.56      8.67 o 
  -1   4  11      206.60      243.14     18.70 o 
   0   4  11       93.47      105.32     14.65 o 
   1   4  11        6.84       21.03      9.67 o 
   2   4  11      151.15      168.62     17.41 o 
   3   4  11       88.83      108.53     15.88 o 
   4   4  11      126.39      151.59     18.35 o 
 -14   5  11       11.32       10.00      3.33 o 
 -13   5  11       17.55       18.15      3.15 o 
 -12   5  11       28.46       36.32      3.54 o 
 -11   5  11       58.66       44.56      3.58 o 
 -10   5  11       13.27       14.48      2.70 o 
  -9   5  11        3.33        3.60      2.19 o 
  -8   5  11        1.05        2.37      3.21 o 
  -7   5  11       15.42       13.80      3.70 o 
  -6   5  11        9.95        5.09      8.58 o 
  -5   5  11        2.60        3.61      3.79 o 
  -4   5  11       33.22       53.01     10.67 o 
  -3   5  11        1.05        8.38      7.34 o 
  -2   5  11        1.73        3.27      7.73 o 
  -1   5  11       66.76       69.51     12.76 o 
   0   5  11        0.02       18.17      9.26 o 
   1   5  11        0.61       11.72      9.05 o 
   2   5  11       16.04       37.48     11.46 o 
   3   5  11        3.10       17.82      9.94 o 
   4   5  11        2.65       10.10     10.16 o 
 -12   6  11       85.91       98.83      8.16 o 
 -11   6  11        0.01        0.63      2.40 o 
 -10   6  11      220.95      212.96      7.12 o 
  -9   6  11       88.35       71.40      4.67 o 
  -8   6  11        8.92       15.47     12.00 o 
  -7   6  11      154.20      166.62     14.50 o 
  -6   6  11       17.04       18.00      5.21 o 
  -5   6  11      135.65      177.03     10.06 o 
  -4   6  11      144.69      169.38     16.35 o 
  -3   6  11      339.65      366.21     22.93 o 
  -2   6  11       75.46      103.39     14.69 o 
  -1   6  11      233.00      267.99     20.39 o 
   0   6  11      247.18      258.29     20.24 o 
   1   6  11        6.93       27.24     10.94 o 
   2   6  11       52.99       90.71     14.71 o 
 -10   7  11        8.55        7.33      2.94 o 
  -9   7  11        0.07        3.46      3.15 o 
  -8   7  11        0.93       -4.36      5.07 o 
  -7   7  11       86.97      105.78     10.83 o 
  -6   7  11       22.45       26.44      5.54 o 
  -5   7  11       17.42       25.13     10.77 o 
  -4   7  11      408.53      469.31     26.03 o 
  -3   7  11        0.13       22.22      8.97 o 
  -2   7  11       41.44       76.50     13.28 o 
  -1   7  11        5.00       36.38     10.48 o 
   0   7  11       60.79       80.46     14.22 o 
 -15   0  12       28.38       19.63      6.77 o 
 -14   0  12        0.47       -2.47      2.47 o 
 -13   0  12       37.64       40.95      3.70 o 
 -12   0  12      353.83      359.74     18.18 o 
 -11   0  12      370.38      323.05     16.68 o 
 -10   0  12        1.30        4.62      4.82 o 
  -9   0  12        2.13       12.50      4.09 o 
  -8   0  12      167.16      154.69     15.09 o 
  -7   0  12       14.18       12.54      7.20 o 
  -6   0  12      593.74      677.48     30.48 o 
  -5   0  12      125.30      188.66     16.34 o 
  -4   0  12       87.13       94.50     13.06 o 
  -3   0  12        4.93       19.76      8.03 o 
  -2   0  12        0.04       24.81      8.33 o 
  -1   0  12      128.12      153.38     15.11 o 
   0   0  12      180.45      198.66     17.01 o 
   1   0  12      527.26      542.86     27.28 o 
   2   0  12        0.59       30.99     10.10 o 
   3   0  12      377.26      420.35     24.86 o 
   4   0  12       73.15       86.92     13.80 o 
 -14   1  12        3.16        1.44      2.04 o 
 -13   1  12       51.11       45.89      3.71 o 
 -12   1  12      135.55      117.17      9.44 o 
 -11   1  12       53.52       54.06      5.32 o 
 -10   1  12        0.04        5.80      3.09 o 
  -9   1  12       11.08       16.10      3.09 o 
  -8   1  12       64.00       76.58      6.14 o 
  -7   1  12       14.83       18.53      5.52 o 
  -6   1  12       27.82       38.84     11.42 o 
  -5   1  12      196.49      240.33     15.33 o 
  -4   1  12       48.07       59.42      7.46 o 
  -3   1  12       13.81       31.17      6.12 o 
  -2   1  12       13.60       33.00      6.43 o 
  -1   1  12        0.27       13.83      7.62 o 
   0   1  12        0.25       19.81      5.89 o 
   1   1  12       24.77       47.79      7.40 o 
   2   1  12      132.43      196.74     12.48 o 
   3   1  12       12.74       53.93      8.07 o 
   4   1  12       66.34       88.60     14.14 o 
 -14   2  12       45.51       45.88      3.67 o 
 -13   2  12       56.88       53.58      4.01 o 
 -12   2  12        6.50       11.73      2.94 o 
 -11   2  12       10.90        9.90      2.47 o 
 -10   2  12       42.39       43.19      2.98 o 
  -9   2  12        0.93        5.43      2.71 o 
  -8   2  12      166.48      187.37      6.82 o 
  -7   2  12        0.41        7.20      4.53 o 
  -6   2  12      191.32      203.56     11.45 o 
  -5   2  12      128.26      153.73     10.21 o 
  -4   2  12      196.06      229.18     11.83 o 
  -3   2  12      210.58      266.11     24.77 o 
  -2   2  12       21.95       38.61     10.71 o 
  -1   2  12       48.29       82.05     13.11 o 
   0   2  12       33.65       38.80     10.45 o 
   1   2  12       25.28       31.12     10.39 o 
   2   2  12       27.91       59.62     12.59 o 
   3   2  12      127.78      164.63     18.49 o 
 -13   3  12       14.00       18.52      2.85 o 
 -12   3  12       35.98       31.04      6.65 o 
 -11   3  12       28.19       22.44      3.48 o 
 -10   3  12        3.51        4.85      2.12 o 
  -9   3  12       97.47       85.73      9.78 o 
  -8   3  12       95.85      100.64      6.41 o 
  -7   3  12      185.21      228.07     18.31 o 
  -6   3  12       12.41       35.39     10.08 o 
  -5   3  12      115.07      148.06     15.50 o 
  -4   3  12      145.31      151.83     15.42 o 
  -3   3  12        0.02        8.84      7.90 o 
  -2   3  12      165.42      174.45     17.22 o 
  -1   3  12       11.46       19.28      9.36 o 
   0   3  12        6.03       19.19      9.40 o 
   1   3  12        7.02       40.01     11.36 o 
   2   3  12       15.96       31.08     10.84 o 
   3   3  12        5.07       40.57     12.12 o 
 -12   4  12        0.01        3.23      3.15 o 
 -11   4  12       32.60       38.69      3.22 o 
 -10   4  12       63.78       56.32      5.77 o 
  -9   4  12       24.00       18.36      5.21 o 
  -8   4  12       21.10       20.95      3.97 o 
  -7   4  12        0.00        0.34      3.94 o 
  -6   4  12       12.38       15.72      8.18 o 
  -5   4  12        0.64        9.05      7.46 o 
  -4   4  12       18.84       36.27      9.57 o 
  -3   4  12       45.70       55.65     11.58 o 
  -2   4  12        3.49        9.60      8.10 o 
  -1   4  12       62.64       83.07     13.75 o 
   0   4  12       13.40       40.43     11.32 o 
   1   4  12       17.11       40.41     11.08 o 
   2   4  12        2.48       27.95     10.80 o 
 -11   5  12       18.04       19.91      3.08 o 
 -10   5  12       58.14       60.55      5.39 o 
  -9   5  12       32.37       33.60      4.89 o 
  -8   5  12       42.45       56.15      5.67 o 
  -7   5  12      493.76      501.73     14.68 o 
  -6   5  12      130.49      182.09     17.21 o 
  -5   5  12      354.55      373.49     23.56 o 
  -4   5  12      174.82      205.71     18.31 o 
  -3   5  12       37.19       48.60     11.49 o 
  -2   5  12       12.67       26.09      9.10 o 
  -1   5  12        8.88       21.21      9.56 o 
   0   5  12       65.41       79.12     13.15 o 
  -8   6  12       82.77       94.62      9.16 o 
  -7   6  12       23.13       27.51      5.15 o 
  -6   6  12       47.91       62.06     12.05 o 
  -5   6  12       36.83       57.82     11.45 o 
  -4   6  12      117.27      163.95     16.45 o 
  -3   6  12       28.20       51.67     11.38 o 
  -2   6  12        9.39       48.50     11.15 o 
 -12   1  13      218.65      229.98     10.39 o 
 -11   1  13       20.08       36.51      4.99 o 
 -10   1  13      201.13      230.20     15.49 o 
  -9   1  13      226.06      259.21     13.42 o 
  -8   1  13        0.16       12.62      5.28 o 
  -7   1  13       23.23       33.45      6.28 o 
  -6   1  13      120.48      150.16     10.73 o 
  -5   1  13       11.83       37.69      6.58 o 
  -4   1  13      317.90      393.44     16.31 o 
  -3   1  13      613.53      672.38     21.94 o 
  -2   1  13       16.76       41.09     10.45 o 
  -1   1  13       45.86       60.78     11.81 o 
   0   1  13      313.65      391.09     23.57 o 
 -11   2  13        5.70        7.17      7.18 o 
 -10   2  13        8.34       14.66      4.51 o 
  -9   2  13       92.86      188.13     12.54 o 
  -8   2  13        0.08       19.92      8.29 o 
  -7   2  13      161.74      189.34     17.51 o 
  -6   2  13      275.06      277.29     20.61 o 
  -5   2  13       53.27       77.53     12.99 o 
  -4   2  13        8.16       32.56      9.79 o 
  -3   2  13       24.90       58.07     11.77 o 
  -2   2  13      202.89      245.87     19.89 o 
  -1   2  13       10.88       47.20     11.48 o 
   0   2  13      159.19      221.70     18.74 o 
 -10   3  13       27.75       30.19      4.44 o 
  -9   3  13       36.06       36.12     10.63 o 
  -8   3  13        7.89       25.93      8.80 o 
  -7   3  13        4.67       11.90      7.90 o 
  -6   3  13       10.98       24.93      9.59 o 
  -5   3  13       23.94       58.42     11.76 o 
  -4   3  13       38.41       55.97     11.70 o 
  -3   3  13        1.02       22.82      9.66 o 
  -2   3  13      111.26      183.09     17.69 o 
  -7   4  13        7.77       34.09      9.96 o 
  -6   4  13       20.68       52.79     11.11 o 
  -5   4  13       41.37       72.21     12.92 o 
                                                 
